# Supplementary material for: Multi-omics analysis revealed the role of CCT2 in the induction of autophagy in Alzheimer’s disease
Source: Front Genet. 2023 Jan 10;13:967730. doi: 10.3389/fgene.2022.967730 (PMC9871314; doi:10.3389/fgene.2022.967730)
Supplement: Supplementary file 1 [file DataSheet1.CSV]

	logFC	AveExpr	t	P.Value	adj.P.Val	B	ID	threshold
CRH	-0.97440177340723	-0.477784302163721	-25.1663291269395	4.84254454959833e-89	8.41827944502174e-85	192.384050300328	CRH	Down
NEUROD6	-0.545171097707987	-0.159823785576151	-24.772110124335	3.32680255992049e-87	2.89165678508289e-83	188.175504614742	NEUROD6	Down
PPEF1	-0.674423619493169	-0.334183827165388	-24.5766765581805	2.71774269707716e-86	1.57484130153298e-82	186.085578701396	PPEF1	Down
BDNF	-0.473533390549423	-0.143448233533348	-24.2210198875808	1.2491280561888e-84	5.42871053219652e-81	182.276686357679	BDNF	Down
C5orf13	-0.286685135244771	-0.0394347569968314	-24.1081351567705	4.21553515657804e-84	1.46565726323905e-80	181.066337197425	C5orf13	Down
ITPKB	0.408274628648531	0.0143519101728374	23.984778854279	1.59372515200573e-83	4.07409465986242e-80	179.742978302398	ITPKB	Up
TBC1D2B	0.168581815099909	0.0413578283656029	23.9820957414201	1.64051211568321e-83	4.07409465986242e-80	179.714185736097	TBC1D2B	Up
AFF1	0.221075427176521	0.0292129912665641	23.932033495626	2.81492385690717e-83	6.11682954105928e-80	179.17690274396	AFF1	Up
CDKN2D	-0.218714913767541	0.0165239635311108	-23.7898455854474	1.30537899982735e-82	2.29139199176152e-79	177.650256961392	CDKN2D	Down
NRN1	-0.350362681732176	-0.0938765621360787	-23.7889467509555	1.31810399894243e-82	2.29139199176152e-79	177.640603384426	NRN1	Down
WSB2	-0.247602196273671	-0.0408329299018344	-23.5136530304429	2.57646710785307e-81	4.07175492753798e-78	174.682263659625	WSB2	Down
ZFP36L1	0.338652029945224	0.00384558733302206	23.4052690688773	8.31172373975228e-81	1.20409171243211e-77	173.516696941444	ZFP36L1	Up
CA10	-0.432128559309335	-0.192624093520908	-23.3799390921513	1.09294318403745e-80	1.46151725471592e-77	173.244231131525	CA10	Down
OLFM1	-0.375414994129128	0.0797905775908499	-23.2916791568439	2.8378957128057e-80	3.52385564795817e-77	172.294661001432	OLFM1	Down
NCALD	-0.398902254000474	-0.117293016808495	-23.2206717301052	6.1161627097574e-80	7.08822483642818e-77	171.530500685475	NCALD	Down
RBM9	-0.299736935671588	-0.0555596716060404	-23.1818996774314	9.30254725789384e-80	1.01072175957017e-76	171.113172582439	RBM9	Down
C11orf31	-0.196110828128923	-0.0108436128025062	-23.0603871948263	3.46353301339955e-79	3.54176811205516e-76	169.804927351675	C11orf31	Down
SLC7A2	0.505012050699439	-0.0769961454429186	23.010964298495	5.91272483021734e-79	5.71037824713879e-76	169.272685998636	SLC7A2	Up
ZNF438	0.143667050798486	-0.00894155616011204	22.9529028610132	1.10839628047461e-78	1.01412425998792e-75	168.647318100595	ZNF438	Up
GNRH1	0.210050016244952	0.0023670306149677	22.8794000827806	2.45608437804972e-78	2.13482854140082e-75	167.855489923586	GNRH1	Up
NFKBIA	0.366767233734857	0.00288857632178999	22.8047320597636	5.51235021151535e-78	4.56317600366585e-75	167.050950581209	NFKBIA	Up
CAMK4	-0.489380021678346	-0.224390756426023	-22.769081512036	8.10943744921585e-78	6.40793002805311e-75	166.666766129156	CAMK4	Down
SVOP	-0.374917448040906	-0.127572792846989	-22.7616120488487	8.79263846723569e-78	6.64570552671414e-75	166.586267938465	SVOP	Down
ANKRD39	-0.275066842217815	-0.0971703165287089	-22.7217966846404	1.35325361005758e-77	9.47474494746815e-75	166.15715433265	ANKRD39	Down
VGF	-0.604694254132115	-0.188392535631106	-22.7211633960262	1.36256686428154e-77	9.47474494746815e-75	166.150328678446	VGF	Down
C18orf1	-0.189054741311062	-0.0581004999473572	-22.6736959514227	2.27839945469734e-77	1.52337292770994e-74	165.638690581658	C18orf1	Down
C4A	0.569441861987694	-0.0629977123143222	22.6387839142919	3.32552521698964e-77	2.14114556933881e-74	165.262348211034	C4A	Up
LANCL2	-0.168691663645655	-0.0506572219941455	-22.5241364534438	1.15149066750907e-76	7.14911205856343e-74	164.026279427535	LANCL2	Down
C4B	0.545107924507056	-0.0980010432687568	22.4427107661387	2.78247010195783e-76	1.66794690525638e-73	163.148216646823	C4B	Up
FKBP5	0.594232299973516	-0.0522350079094005	22.401524707586	4.34774370420417e-76	2.39437370746251e-73	162.704031434587	FKBP5	Up
TMEM118	-0.24081008182815	-0.0939404661503209	-22.4006337659538	4.38992514970326e-76	2.39437370746251e-73	162.694422406578	TMEM118	Down
FRMPD2	-0.514384316615923	-0.184395261055412	-22.4002651060871	4.40749877121493e-76	2.39437370746251e-73	162.690446313436	FRMPD2	Down
TMEM43	0.154917007603346	-0.00198623030653538	22.3703913761953	6.09249856438829e-76	3.2094543952523e-73	162.368241834802	TMEM43	Up
ACP1	-0.216935439982146	-0.0254176754337694	-22.3087230658898	1.18867798182773e-75	6.07764059885094e-73	161.703064253456	ACP1	Down
BCL2L2	-0.183907302754366	0.0351024813466676	-22.2669850647797	1.86869323988331e-75	9.28153236632325e-73	161.252825347311	BCL2L2	Down
PNRC1	0.218360417555212	0.027191488491689	22.1288672191226	8.35185784940024e-75	4.03301935705483e-72	159.762718928319	PNRC1	Up
PPP1R7	-0.137606047777846	-0.0418973514355112	-22.0906656603216	1.263723388352e-74	5.93745064408408e-72	159.35052835415	PPP1R7	Down
CALCOCO2	0.203309330949017	0.0108544933014202	22.0745293651804	1.50532672118007e-74	6.88647361078797e-72	159.176414016999	CALCOCO2	Up
CBLN4	-0.498406074477946	-0.098445489725539	-22.0598688873249	1.76466261538958e-74	7.86587048870062e-72	159.018221365766	CBLN4	Down
LRTM2	-0.306711182070679	-0.0275672461261182	-22.0262897062968	2.53967360931749e-74	1.10374215060938e-71	158.655878654809	LRTM2	Down
PCP4L1	-0.328505429157312	-0.0830904799491526	-21.9319628003765	7.06264036358671e-74	2.94745361223991e-71	157.637962131921	PCP4L1	Down
EMP3	0.311489914779923	-0.0296173708891585	21.9312027051963	7.12109133191878e-74	2.94745361223991e-71	157.629759316825	EMP3	Up
MAL2	-0.364173963724412	-0.111301584210483	-21.9202102857377	8.02255374714299e-74	3.24335056605427e-71	157.511130466809	MAL2	Down
CHCHD6	-0.239049146406294	-0.0841339922783834	-21.9076678717108	9.19133429550125e-74	3.63141262256804e-71	157.375772989882	CHCHD6	Down
PRKD3	0.239174629716026	0.0140506799561332	21.8665460150567	1.43561258581315e-73	5.54593093150574e-71	156.9319777517	PRKD3	Up
PXN	0.287616389463239	0.0545248514637693	21.8360405285631	1.99849368637105e-73	7.55256831388574e-71	156.602748264241	PXN	Up
RGS4	-0.424084783686754	-0.188713832971704	-21.8146856544334	2.51927211265968e-73	9.3180907247821e-71	156.372272686022	RGS4	Down
UBE2V1	-0.133378636153993	-0.00818618039705051	-21.7972892828781	3.04232359390306e-73	1.10182819492523e-70	156.184517694689	UBE2V1	Down
RHBDF2	0.417836513539305	-0.00879746882304322	21.7945202389062	3.13506553392226e-73	1.1122444743205e-70	156.154631879844	RHBDF2	Up
VKORC1L1	-0.219966123844468	-0.0160918145785114	-21.7192720825289	7.08998259155369e-73	2.46504514743139e-70	155.342476002798	VKORC1L1	Down
CRYM	-0.516024977916453	-0.236230736844227	-21.7133954512649	7.55653969775099e-73	2.57574286481771e-70	155.27904821913	CRYM	Down
CD59	0.296586219401588	0.0387529218406037	21.6932650231189	9.40012886709414e-73	3.14253538895316e-70	155.061775035048	CD59	Up
CORT	-0.331847365729172	-0.126931467604031	-21.620395571013	2.07176504450464e-72	6.79538934597523e-70	154.275264701898	CORT	Down
FGF13	-0.342027095936193	-0.137587372121177	-21.6039252803199	2.47693325337576e-72	7.97389031049706e-70	154.097492332714	FGF13	Down
VIP	-0.639045436908965	-0.288205407700518	-21.5785755680545	3.26069183912517e-72	1.03061576238822e-69	153.823879043167	VIP	Down
TNFRSF10B	0.312398004181746	0.00972754950189013	21.5678151482377	3.66429707630698e-72	1.13750250668787e-69	153.707735767294	TNFRSF10B	Up
ARHGEF6	0.168724102004442	0.0161640199674269	21.4527128022479	1.27677470406758e-71	3.89393885184401e-69	152.465372830721	ARHGEF6	Up
HSPB3	-0.391830399771968	-0.173699486092522	-21.4123223510068	1.97855419477849e-71	5.93020450379815e-69	152.029421255333	HSPB3	Down
SLC10A4	-0.353547553872417	-0.142497695036755	-21.3297291004951	4.84555214522879e-71	1.4277131947908e-68	151.137973982025	SLC10A4	Down
C1orf165	-0.230797149813406	-0.0862410177251082	-21.3144958012893	5.71593268543565e-71	1.65609623006022e-68	150.973560971907	C1orf165	Down
SCG2	-0.433280221588273	-0.174796705359703	-21.3094750094253	6.03577808328619e-71	1.72009780655487e-68	150.919371833276	SCG2	Down
MOV10L1	0.252867730942567	0.11941082951971	21.2724009595139	9.02270861720516e-71	2.52985107421765e-68	150.519238124666	MOV10L1	Up
C3orf40	-0.183883368251044	0.0247547377851119	-21.2617144333384	1.0131305400979e-70	2.79559703318444e-68	150.403901916522	C3orf40	Down
CDK5R2	-0.335649498820035	-0.100941327760954	-21.2469889852814	1.18854253717447e-70	3.22837866660015e-68	150.244976197518	CDK5R2	Down
ANTXR2	0.162900082279945	0.0321877180491161	21.182272214167	2.39766818200765e-70	6.41247133477245e-68	149.546533868214	ANTXR2	Up
LHFPL2	0.279600870862675	-0.0107709765519318	21.1759945931607	2.56656241864204e-70	6.76016986146563e-68	149.478785768645	LHFPL2	Up
KLF15	0.405639258964593	0.0396152034633096	21.1744134097901	2.61094642361875e-70	6.77443173555049e-68	149.461721688799	KLF15	Up
ARPC5L	-0.175996627523049	-0.0436897463136443	-21.1418664755854	3.71591852192315e-70	9.4996364095753e-68	149.110481285815	ARPC5L	Down
ATP5G1	-0.162361161020582	-0.0524250633454897	-21.119344814495	4.74374496418549e-70	1.19514873126667e-67	148.867437686956	ATP5G1	Down
IMP4	-0.129690464689332	-0.0423526248259261	-21.1018629455328	5.73379805731434e-70	1.42394779183361e-67	148.678784808233	IMP4	Down
GPR120	-0.275971618690179	-0.105079944117819	-21.0829272880045	7.04056712218054e-70	1.72384815284488e-67	148.474447273402	GPR120	Down
TMEM24	-0.156040956867122	-0.0116066153383645	-21.065629359277	8.49296904248859e-70	2.05058019214752e-67	148.287786199778	TMEM24	Down
UBLCP1	-0.223279990755378	-0.0705415487406401	-21.0626043211587	8.77614082631062e-70	2.08992372773403e-67	148.255143518194	UBLCP1	Down
NMS	-0.482456236943401	-0.259308867153042	-21.0543093635222	9.60200516484802e-70	2.22916353454377e-67	148.165634562782	NMS	Down
TXN	-0.163550350179982	-0.051674792445097	-21.054162497046	9.6173070116649e-70	2.22916353454377e-67	148.164049768153	TXN	Down
CHML	-0.390932192642496	-0.137357893031934	-21.0482267672237	1.02565841035686e-69	2.34605865863733e-67	148.09999920025	CHML	Down
IGF1	-0.389963013869941	-0.0896677602599365	-21.0162128197866	1.45124897576744e-69	3.27643015516118e-67	147.754554321351	IGF1	Down
NGFRAP1L1	-0.392141519562405	-0.17895503137328	-20.9756026359569	2.25397241031006e-69	5.02346876677309e-67	147.316371174916	NGFRAP1L1	Down
RP3-398D13.1	-0.337447256249556	-0.160917930740442	-20.97273393146	2.32517193481043e-69	5.11655555882841e-67	147.285418748052	RP3-398D13.1	Down
NAP1L5	-0.378392453743871	-0.143771829215299	-20.9674677267943	2.46178070905442e-69	5.34944948077526e-67	147.22859834029	NAP1L5	Down
C17orf76	-0.207076290553748	-0.024218464352684	-20.9651364571283	2.52479063372121e-69	5.41863708353204e-67	147.203444923739	C17orf76	Down
SRD5A1	-0.279950248959869	-0.0783913240440112	-20.9563439019619	2.77729418101795e-69	5.87497406022453e-67	147.108577653473	SRD5A1	Down
TGIF	0.326968622258518	-0.00692815902588522	20.9554279387895	2.80500947422133e-69	5.87497406022453e-67	147.098694932578	TGIF	Up
GRP	-0.366329343999113	-0.110243971329404	-20.9521306471851	2.90708864571243e-69	6.0162891686982e-67	147.063119134072	GRP	Down
EGR3	-0.345089127889971	-0.129123885845044	-20.9486355503201	3.01934978098611e-69	6.17510312854854e-67	147.025409306711	EGR3	Down
PPP2R2B	-0.176697478356673	-0.0378066368084508	-20.9457742098641	3.11447432035522e-69	6.29558390523897e-67	146.994537431734	PPP2R2B	Down
C6orf152	0.198046315636096	0.0156554040199768	20.941614735565	3.25812441451753e-69	6.51025687608882e-67	146.949659807911	C6orf152	Up
MAP3K7IP2	0.195984240248427	-0.0141494953838511	20.9389236221676	3.35457445074823e-69	6.62680934679627e-67	146.920624837828	MAP3K7IP2	Up
RGS7	-0.277887402336676	-0.130441566246094	-20.904372501302	4.87865391652325e-69	9.52927187470115e-67	146.547855435563	RGS7	Down
RP3-402G11.12	0.190662386096487	0.0173421414136124	20.9001912905503	5.10486324672281e-69	9.86032696455881e-67	146.502745918167	RP3-402G11.12	Up
SLC30A3	-0.244509849966756	-0.0298625136568873	-20.8679463106929	7.24071371435603e-69	1.38321502428973e-66	146.154876294175	SLC30A3	Down
RREB1	0.241830172155674	0.0478741595263775	20.8380031493469	1.00169575691441e-68	1.87829082840852e-66	145.831854876105	RREB1	Up
ATOH8	0.384113079839037	0.0278936941031582	20.8377141848966	1.00483805247349e-68	1.87829082840852e-66	145.828737654467	ATOH8	Up
C1orf162	0.386322427064373	-0.0508630791990254	20.8341658183938	1.04423730855748e-68	1.93117248637907e-66	145.790459552696	C1orf162	Up
UBE2E4P	-0.232081762804409	0.0261913323316441	-20.8331136103902	1.05621472647433e-68	1.9327617689505e-66	145.779108871944	UBE2E4P	Down
DOK1	0.219006118961218	0.0227384401085208	20.8154923195605	1.27849457882499e-68	2.31514059982225e-66	145.58902231533	DOK1	Up
TCEAL5	-0.213555928409158	-0.0742293238799842	-20.7643639016662	2.2251325376198e-68	3.98780453958583e-66	145.037515583459	TCEAL5	Down
C14orf122	-0.15048484442351	-0.0321360141037815	-20.7315077520284	3.17684086912544e-68	5.63532670090578e-66	144.683132624305	C14orf122	Down
KALRN	-0.261549698513341	-0.0556153695842396	-20.729627013831	3.2422537011949e-68	5.6932664991487e-66	144.662847829247	KALRN	Down
PLCE1	0.22305731666929	0.00235017740931078	20.688968063642	5.03729251424644e-68	8.756829306766e-66	144.224336444035	PLCE1	Up
NETO2	-0.313746081930278	-0.151932619315615	-20.6392765896691	8.63049451421065e-68	1.48547046173305e-65	143.688456124749	NETO2	Down
C6orf105	-0.386048831688399	-0.159451449443222	-20.6209421576535	1.05270810295986e-67	1.79414486880923e-65	143.490748747755	C6orf105	Down
HVCN1	0.300384831724652	-0.0213247480433786	20.6030114139826	1.27843148529275e-67	2.15769446022613e-65	143.297401990523	HVCN1	Up
CD302	0.244911936282562	0.00722381865481429	20.5977165369414	1.35391315707215e-67	2.26311791562907e-65	143.240308903938	CD302	Up
HRBL	0.181573060772359	0.0436039411626172	20.5968015502675	1.36740120027581e-67	2.26389547291378e-65	143.230442941482	HRBL	Up
OLFM3	-0.434547149611362	-0.174288948739326	-20.5949212627389	1.39554216154373e-67	2.28868914493172e-65	143.210168559652	OLFM3	Down
TAC1	-0.621973487296628	-0.348840447852318	-20.5786218406299	1.66506962022063e-67	2.70519348391733e-65	143.034422002228	TAC1	Down
FOXO1A	0.246965203488791	0.0178900049232076	20.5595130401518	2.04803099557156e-67	3.29657137287185e-65	142.828391845369	FOXO1A	Up
CAP2	-0.389411700569874	-0.18450061630154	-20.5563997942171	2.1182807863873e-67	3.37836634775751e-65	142.794825827969	CAP2	Down
RIMS1	-0.297009489093871	-0.114579065255164	-20.540694615801	2.51113847341393e-67	3.96851192925706e-65	142.625501316274	RIMS1	Down
GNG3	-0.413332770975482	-0.168059467931408	-20.5327338490162	2.73729838439358e-67	4.28695451480162e-65	142.539675115744	GNG3	Down
CARD6	0.239037424652493	0.00529752644597207	20.515643161381	3.29399572117401e-67	5.11275193007937e-65	142.355423347065	CARD6	Up
ACTR3B	-0.295437902957497	-0.126089376254217	-20.5075717750963	3.59494848627963e-67	5.53049420225532e-65	142.268409735176	ACTR3B	Down
BTG1	0.212326220170036	-0.0225683927394887	20.5007614110257	3.87016610236103e-67	5.90166381784598e-65	142.19499189914	BTG1	Up
LATS2	0.276364688288955	0.0270271775861231	20.4892445024287	4.38435387007328e-67	6.62761805890034e-65	142.070838829923	LATS2	Up
PAK1	-0.497738405707783	-0.286452020445828	-20.4861386200498	4.53435515304344e-67	6.79527844659544e-65	142.03735780529	PAK1	Down
SCN3B	-0.460814883128192	-0.231092945790792	-20.4635869170274	5.78887789501108e-67	8.60118404503185e-65	141.794261022353	SCN3B	Down
FBXO16	-0.316702115791509	-0.110056494568284	-20.4575758714736	6.17828843028568e-67	9.10198017560053e-65	141.729467098112	FBXO16	Down
RABEPK	-0.114171232489175	-0.0357017736117821	-20.4541663928733	6.41069251067616e-67	9.36499820215079e-65	141.692716278236	RABEPK	Down
CLEC2B	0.379436997963734	0.00532870801452418	20.4402665966275	7.45216326209529e-67	1.07957005123554e-64	141.542893492881	CLEC2B	Up
EFNA4	0.219356911623494	0.0290222078141034	20.423724692441	8.91423001142065e-67	1.28070226874824e-64	141.36459904984	EFNA4	Up
C1orf95	-0.269556365473109	-0.0540127007393911	-20.4204738027505	9.23364854303232e-67	1.31571923173831e-64	141.329560729225	C1orf95	Down
NRXN3	-0.246009388928437	-0.0852908231641779	-20.4030922167202	1.11460188082252e-66	1.57530399156249e-64	141.142225879905	NRXN3	Down
ATPIF1	-0.231642148910814	-0.0939237747139482	-20.402141755985	1.12613310473702e-66	1.57876595909261e-64	141.131982277144	ATPIF1	Down
C1QTNF4	-0.258048928209893	-0.0943757949079344	-20.4003984184001	1.14759460393815e-66	1.59598276758886e-64	141.113193501943	C1QTNF4	Down
RAF1	0.119752104933522	-0.00102246018269514	20.3953526837916	1.21204279325999e-66	1.67223427920886e-64	141.058813726281	RAF1	Up
MMEL1	0.190324603212048	0.0144987262948957	20.38958824745	1.29011071178621e-66	1.75983671037595e-64	140.996689140035	MMEL1	Up
TCEAL7	-0.2292176289708	-0.0773500116555063	-20.3891830290109	1.29578404813692e-66	1.75983671037595e-64	140.992322049187	TCEAL7	Down
TCEB1	-0.142595462270811	-0.0532986023393639	-20.3828955383853	1.38707826824458e-66	1.86922237326851e-64	140.924561577576	TCEB1	Down
SST	-0.63155462204693	-0.34907719502422	-20.3424622190826	2.14899587070689e-66	2.87370340125911e-64	140.488838634755	SST	Down
TLR2	0.470422472663609	-0.107952081851464	20.336642633998	2.28875853695323e-66	3.03723499285457e-64	140.426128916707	TLR2	Up
SART2	0.245610813193006	-0.0171249941813068	20.3328427260267	2.3848845687748e-66	3.14082070784706e-64	140.385183061245	SART2	Up
ALKBH6	-0.12957503768933	-0.0288983208699894	-20.3109809263866	3.02175358308067e-66	3.9496364126522e-64	140.149620242724	ALKBH6	Down
RIMBP2	-0.254237978764907	-0.118986043292563	-20.3077857006095	3.12811053483459e-66	4.05813981623615e-64	140.115192655408	RIMBP2	Down
SCOC	-0.184393404105881	-0.020957991066327	-20.303471815776	3.27766476676708e-66	4.2206610596651e-64	140.068712367512	SCOC	Down
FREM3	-0.534253875389537	-0.218730640533614	-20.2786404920897	4.28852672746521e-66	5.48174622281288e-64	139.801176862438	FREM3	Down
HAP1	0.207519549370737	0.0452658688878158	20.2779367949395	4.32131976072518e-66	5.48334472412018e-64	139.793595437945	HAP1	Up
C6orf154	-0.252175285926284	-0.0806816488397478	-20.2733331353978	4.54212789694076e-66	5.72176459133464e-64	139.743997370616	C6orf154	Down
SLC32A1	-0.522345271076059	-0.222995192297362	-20.2537365101464	5.61545115343251e-66	7.02294984541516e-64	139.53287856295	SLC32A1	Down
DBI	0.212898407218348	0.0177997803800743	20.2524049274295	5.69697524463206e-66	7.07401554662027e-64	139.518533583855	DBI	Up
GMPR	0.174750738190579	0.022586092787123	20.2395856825805	6.54493619955674e-66	8.06930290021946e-64	139.380436424	GMPR	Up
RUFY1	0.131094173341354	-0.00956382778227004	20.2237961755629	7.76472240256938e-66	9.50577001734268e-64	139.210349245799	RUFY1	Up
TRIM9	-0.238318257885973	-0.0893488221776553	-20.2159494996276	8.45296057761094e-66	1.02759627049782e-63	139.12582669105	TRIM9	Down
DSCR1L1	-0.284025827081698	-0.0668686318475485	-20.1699345547374	1.39085341820983e-65	1.67906915431664e-63	138.630207183843	DSCR1L1	Down
ATP2A2	-0.251409709973494	-0.0559452219096659	-20.157045315067	1.59902655481799e-65	1.91706742268662e-63	138.491392591557	ATP2A2	Down
KIAA0323	0.184822387383005	0.040112643960019	20.1501814220566	1.72231350004282e-65	2.0507327318318e-63	138.41747222537	KIAA0323	Up
NPC2	0.244611748410631	-0.0336359158018095	20.1266387181444	2.22200183071998e-65	2.62770611056028e-63	138.163943129807	NPC2	Up
SLCO4A1	0.579001422447477	-0.0134209110239801	20.1258539386259	2.24094970448928e-65	2.63220740965147e-63	138.155492262754	SLCO4A1	Up
ROM1	0.290408658976461	0.00698371701510049	20.113748583131	2.55454887014287e-65	2.98042131265527e-63	138.025139090155	ROM1	Up
PRMT8	-0.306071759392193	-0.0855043477013988	-20.1119722067315	2.60412046783963e-65	3.01800201419494e-63	138.006011126971	PRMT8	Down
GRIK1	-0.232567747529407	-0.0597842964579013	-20.0610011469851	4.52004387262684e-65	5.20373792594338e-63	137.457206827001	GRIK1	Down
TASP1	-0.293191030865775	-0.0635294341439286	-20.058976373719	4.62013782000594e-65	5.28397867519626e-63	137.435408176807	TASP1	Down
DUSP2	-0.280750256273332	-0.045862712843247	-20.0426668975122	5.51154700712403e-65	6.2622701419506e-63	137.259826612572	DUSP2	Down
ZCCHC12	-0.401492383038097	-0.185384005887554	-20.0430730059867	5.94088246746887e-65	6.70625329964148e-63	137.185799819176	ZCCHC12	Down
RTN4R	-0.245878794682664	0.0785689279930142	-20.0328940975962	6.12607049210586e-65	6.87068447966246e-63	137.154621361588	RTN4R	Down
NEK2	-0.343791951244896	-0.137544716018011	-20.0101736207016	7.83261694549416e-65	8.72834698592759e-63	136.910047512999	NEK2	Down
SEH1L	-0.190423028255621	-0.065162349007158	-19.9770345484046	1.12086953245804e-64	1.24109528358284e-62	136.553360090213	SEH1L	Down
DTX4	-0.180156361033668	-0.036974144144634	-19.9568410365387	1.39441110648201e-64	1.5342052326002e-62	136.336032217976	DTX4	Down
ASXL1	0.102904622420418	0.00233700623081593	19.9472675462612	1.54649577006045e-64	1.69083537526609e-62	136.233005700494	ASXL1	Up
OSBPL11	0.238474200719817	-0.00830760798966801	19.9432607392074	1.61497031821373e-64	1.75466525073922e-62	136.189886994408	OSBPL11	Up
GEM	0.447025368732275	-0.125614638814152	19.9344624056778	1.77615210258441e-64	1.91780299076567e-62	136.095207293202	GEM	Up
GLT25D1	0.186099112003605	0.0137451182640138	19.8776221971578	3.28366378802953e-64	3.52365501796946e-62	135.483623889433	GLT25D1	Up
HPRT1	-0.31958058076956	-0.0970099439147141	-19.8663853570818	3.7077565968931e-64	3.95433378407299e-62	135.362735478262	HPRT1	Down
RAMP1	0.195281591604184	0.0413003878155706	19.8570081879477	4.10328317325909e-64	4.34948016365464e-62	135.261858081021	RAMP1	Up
TSSC1	-0.130759793008266	-0.0435070104692766	-19.84814633085	4.51576288319979e-64	4.75769830069971e-62	135.166527877917	TSSC1	Down
DLX1	-0.330750643469782	-0.122495430087917	-19.8277957842899	5.62672436961358e-64	5.89246846032304e-62	134.947622992881	DLX1	Down
BCAT2	0.165583659461553	0.0338070714160519	19.8178032295461	6.26840825195144e-64	6.52515024263017e-62	134.840142845679	BCAT2	Up
VSIG4	0.42131521738002	-0.0681539634734144	19.81280911603	6.61602594005864e-64	6.84601160368925e-62	134.786427749311	VSIG4	Up
MOBKL2C	0.181592554989755	0.0808602498166583	19.8095957282551	6.84981764360497e-64	7.02344238999952e-62	134.751866174946	MOBKL2C	Up
TNFRSF11B	0.564524523282431	-0.0522937499871455	19.8093463943513	6.8682996220658e-64	7.02344238999952e-62	134.749184485284	TNFRSF11B	Up
IQGAP1	0.25229344159156	-0.0115481022977519	19.8038319921182	7.2900446915553e-64	7.41111911801154e-62	134.689875528269	IQGAP1	Up
KRT5	-0.420055452158263	-0.110320673735576	-19.7892504078589	8.53421535874569e-64	8.62551161607181e-62	134.533053209136	KRT5	Down
SCG3	-0.311914898179298	-0.0822199738477537	-19.7868779321532	8.75583473922303e-64	8.79834861888168e-62	134.50753858976	SCG3	Down
METTL7B	0.281206200480707	-0.0149699718087017	19.7836536285541	9.0662760045225e-64	9.0579391990011e-62	134.472863467869	METTL7B	Up
C3orf26	-0.216247132296576	-0.0816600881801507	-19.7745702106195	1.00012783397485e-63	9.9349841518965e-62	134.37518028995	C3orf26	Down
PFN2	-0.280301511769189	-0.0409748584049308	-19.7800815325161	1.01734387240486e-63	1.00485828851625e-61	134.358834864484	PFN2	Down
PTBP1	0.242134186663331	0.0448784991014536	19.7697674606922	1.05339958042061e-63	1.03459312463456e-61	134.32353302372	PTBP1	Up
PPAPDC1B	0.159282936946457	0.000703906185319128	19.7689508608623	1.0627353142636e-63	1.03789835411002e-61	134.314751672973	PPAPDC1B	Up
RHEBL1	-0.13926720306982	-0.0178651450923623	-19.7515618843184	1.2823934651871e-63	1.24542614518505e-61	134.127765831378	RHEBL1	Down
THOC7	-0.160144032913464	-0.034412892221192	-19.7442941418093	1.38714762647014e-63	1.33967635214205e-61	134.049619134432	THOC7	Down
SGIP1	-0.216574062728893	-0.109811766491956	-19.736183845109	1.51417538957085e-63	1.45427762277899e-61	133.962415816142	SGIP1	Down
RAB6A	-0.15341909584473	-0.0336008189355563	-19.7257558387878	1.69473724482472e-63	1.61875342110071e-61	133.850296720529	RAB6A	Down
CIDEC	-0.143575034374454	-0.00701917578387483	-19.7120036678352	1.96617170001335e-63	1.86775567393618e-61	133.702445141328	CIDEC	Down
GNG12	0.255791034806506	0.0214221557910104	19.7060792714447	2.09611377184612e-63	1.98037183748766e-61	133.638753932246	GNG12	Up
PNOC	-0.299420732089859	-0.0764914086161277	-19.6856521474151	2.6136048806806e-63	2.45594093220279e-61	133.419161928407	PNOC	Down
TMEM132D	-0.24856849357143	-0.0424397488187526	-19.6654109990637	3.25224917827562e-63	3.03962901694319e-61	133.201589531831	TMEM132D	Down
C1orf78	0.294664761972323	0.0585116936769109	19.6531841096895	3.71134592296565e-63	3.45016243448315e-61	133.070172447241	C1orf78	Up
TNFRSF1A	0.292575316094736	0.033125925330335	19.6455473463673	4.03040233052505e-63	3.72683585711955e-61	132.988094791071	TNFRSF1A	Up
NMU	-0.435927095613809	-0.205962104731927	-19.6437660113262	4.10868462543729e-63	3.77912029251862e-61	132.968949957636	NMU	Down
RAB6C	-0.161198166014561	-0.0589503022937156	-19.6430575154804	4.14024089766837e-63	3.78810251395089e-61	132.961335469097	RAB6C	Down
MAPKAPK2	0.237758902980116	0.0546265179831018	19.6077504611305	6.06177246223834e-63	5.51716505149483e-61	132.581908914787	MAPKAPK2	Up
BOC	0.254136251181679	0.0167048576873324	19.5847970749836	7.76650582564347e-63	7.03192381630136e-61	132.335275380592	BOC	Up
ACTR1B	0.219376972992897	0.0092146711183794	19.5785241353093	8.31068395294906e-63	7.48564403306044e-61	132.267877607133	ACTR1B	Up
TPD52L1	0.315292600462144	0.0115531736298366	19.5761851162749	8.52320991093732e-63	7.63749902534713e-61	132.242747228851	TPD52L1	Up
IL13RA1	0.267237331137891	-0.0695458944605183	19.5726068116318	8.85889823988916e-63	7.89759420524273e-61	132.204302547349	IL13RA1	Up
FBXL16	-0.287946681207658	0.148725763484454	-19.5734189622019	9.46041398433141e-63	8.39080799508251e-61	132.139572272957	FBXL16	Down
LRP10	0.301624904331576	0.0475076067406481	19.5631277590028	9.81340912743336e-63	8.65971087671582e-61	132.102464534992	LRP10	Up
RNF11	-0.175115869130178	-0.0579808949565039	-19.5593369740697	1.02233089762146e-62	8.97585874962199e-61	132.061739649088	RNF11	Down
COX7A2	-0.156557020730684	0.00502737461699685	-19.5497605702759	1.13366610023696e-62	9.90334245553735e-61	131.958862537236	COX7A2	Down
ATRNL1	-0.287054267967131	-0.113509004352368	-19.5422715892969	1.22911248939719e-62	1.06834457578404e-60	131.878413553647	ATRNL1	Down
CCKBR	-0.287522872781457	-0.116818561676245	-19.5132069360528	1.68200428545709e-62	1.45472450240726e-60	131.566220635208	CCKBR	Down
KHDRBS2	-0.381026885890086	-0.125825944334367	-19.512154555208	1.70121646440828e-62	1.46405678303335e-60	131.554917531842	KHDRBS2	Down
PTPRR	-0.267581101108653	-0.0486444809347632	-19.5104961299359	1.73193869933941e-62	1.48315381031115e-60	131.537105327395	PTPRR	Down
COPS8	-0.165723790922688	-0.0620279743063728	-19.4900533311238	2.15944094510335e-62	1.84018242106258e-60	131.317553251029	COPS8	Down
SSTR1	-0.345513890382989	-0.176769152397069	-19.482930274245	2.3319673631035e-62	1.97003961578383e-60	131.241058296151	SSTR1	Down
BEX2	-0.263655433857799	-0.0628768581564645	-19.482829981418	2.33449241170887e-62	1.97003961578383e-60	131.239981265316	BEX2	Down
FAM49A	-0.220362219133025	-0.0927272838592016	-19.4812599264179	2.37437945847825e-62	1.99401992783506e-60	131.223120734208	FAM49A	Down
EBNA1BP2	-0.206990304989388	-0.134540122934534	-19.4741123334808	2.56474822677051e-62	2.14353765260474e-60	131.146365788601	EBNA1BP2	Down
NFE2L2	0.234364513958812	-0.0130575375001054	19.4716147523407	2.6348048855416e-62	2.19155254211747e-60	131.119546005086	NFE2L2	Up
HAPLN1	-0.374279753251405	-0.194352710637897	-19.4678176071721	2.74499577372248e-62	2.27233364430436e-60	131.078771778291	HAPLN1	Down
DPP6	-0.307512397607249	-0.151130932423505	-19.4671689069756	2.76427610665087e-62	2.27744909184923e-60	131.071806034098	DPP6	Down
SORCS3	-0.216455632083117	-0.0823308765895041	-19.4537623365899	3.19448528925163e-62	2.61947793718634e-60	130.927851550882	SORCS3	Down
COPS7A	-0.18703481475231	-0.0452068953691688	-19.4507340302205	3.30057869474192e-62	2.69376807649735e-60	130.89533619169	COPS7A	Down
GSG1	-0.300932297960499	-0.080225012491416	-19.4246683382897	4.37232269538266e-62	3.55179709049216e-60	130.615486687955	GSG1	Down
CD200	-0.268094445931505	-0.135540154374441	-19.4162138527802	4.78982100483397e-62	3.87284876037366e-60	130.524725015607	CD200	Down
XX-FW81657B9.4	-0.121895587092337	-0.00382308564653936	-19.4074025667137	5.26739623857734e-62	4.23927852830687e-60	130.430137361739	XX-FW81657B9.4	Down
DUX4	0.161141956152045	0.101336629335745	19.4026049716717	5.54714651757038e-62	4.44385230697896e-60	130.378637888009	DUX4	Up
LTBP3	0.168866727058828	0.0573806855447871	19.3998150838886	5.71660523421775e-62	4.55859932989181e-60	130.348690632977	LTBP3	Up
ATP5J	-0.149563969972836	-0.0416856848041094	-19.3987761637327	5.78102339694642e-62	4.58891829828843e-60	130.337538756491	ATP5J	Down
KCTD1	-0.259438204821331	-0.13075988847374	-19.3942015437692	6.07341425053079e-62	4.79420950609499e-60	130.288435060598	KCTD1	Down
GPRASP1	-0.300127425567386	-0.148253059254397	-19.3938756176	6.09480154651975e-62	4.79420950609499e-60	130.284936635267	GPRASP1	Down
CFHR1	0.429175847655588	0.00408554457977846	19.3898783578639	6.36330653153896e-62	4.98287030379609e-60	130.242031365664	CFHR1	Up
SUB1	-0.217021217257804	-0.0679549234635245	-19.3874282234592	6.53369929772609e-62	5.09335554222737e-60	130.215732891943	SUB1	Down
SERTAD3	0.20409900173142	0.0302760231630793	19.3819679519094	6.93001568546963e-62	5.37818717304482e-60	130.157126431244	SERTAD3	Up
C10orf35	-0.219161915891103	-0.0978132310698566	-19.3742351919624	7.53272283937047e-62	5.8199490595385e-60	130.074131782776	C10orf35	Down
SYTL4	0.482641166430425	0.0144355659121465	19.3728355746199	7.64728340600121e-62	5.88231746592588e-60	130.059110259112	SYTL4	Up
DUSP4	-0.494491457739449	-0.204938628375863	-19.3630305112612	8.50018594714493e-62	6.50956971388403e-60	129.953879750629	DUSP4	Down
C6orf145	0.268775754453602	-0.0428489398396021	19.3625623831616	8.54320457311219e-62	6.51381878504308e-60	129.948855819727	C6orf145	Up
SLFN11	0.23205578997707	0.0048062249188154	19.3576215865454	9.01072318058345e-62	6.84027999001147e-60	129.89583219402	SLFN11	Up
MAST3	-0.186778732924204	-0.0537655507987297	-19.3539651674675	9.37309596142049e-62	7.08443044318842e-60	129.856593182541	MAST3	Down
AEBP1	0.412582460766806	0.0211105030767547	19.3470019201239	1.01039635721858e-61	7.60090617183919e-60	129.781869014092	AEBP1	Up
ADCYAP1	-0.525078890219088	-0.231161435694935	-19.3466363606213	1.0143869258322e-61	7.60090617183919e-60	129.777946193199	ADCYAP1	Down
ATP9A	-0.147633999312254	-0.0519190925014648	-19.3397393496356	1.09269981977216e-61	8.1525723892357e-60	129.703935834114	ATP9A	Down
CFH	0.430173462969166	0.00463288948790006	19.3326386419473	1.17964323722653e-61	8.76364018630168e-60	129.627742635106	CFH	Up
ST6GAL2	-0.274040189426542	-0.0781122545009081	-19.3303206793681	1.20949618469812e-61	8.9471836914009e-60	129.602870703852	ST6GAL2	Down
RELA	0.228555397535615	0.00372172361701714	19.3268747470972	1.25527755627344e-61	9.24650213485483e-60	129.565896163738	RELA	Up
GALNT11	-0.15499419509253	-0.0463766176475996	-19.3264285752755	1.26133050705548e-61	9.25188587960022e-60	129.56110883313	GALNT11	Down
MS4A6A	0.351919356604443	-0.0213608062144343	19.3170910444391	1.39492020621751e-61	1.01887785146576e-59	129.4609218422	MS4A6A	Up
ARF5	-0.143874577244513	0.000183278003794446	-19.3067551920734	1.55934258712078e-61	1.1342096876363e-59	129.350029547434	ARF5	Down
PVRL3	-0.321780450534737	-0.174662976307276	-19.3063663050698	1.56589357964634e-61	1.1342289161905e-59	129.345857346091	PVRL3	Down
NLK	-0.324470162133101	-0.181835958018209	-19.3051857038299	1.58595037918675e-61	1.14399009924409e-59	129.333191239986	NLK	Down
CEBPB	0.286195041683956	0.0363783950264324	19.2952057719828	1.76608775378072e-61	1.26866402941008e-59	129.226124735557	CEBPB	Up
SERPINB6	0.178173410885632	0.02091716620444	19.2888158063889	1.89202366925055e-61	1.35353660354945e-59	129.157575248664	SERPINB6	Up
ALPPL2	0.201615972099494	0.0602002001605332	19.282175899247	2.0324028278637e-61	1.44800371965502e-59	129.086347138053	ALPPL2	Up
GABARAPL1	-0.211495166271975	-0.00743384877240788	-19.2731181023348	2.24083523953307e-61	1.58998693077726e-59	128.989186060703	GABARAPL1	Down
CFHR1P	0.381827983772086	0.00178935748615057	19.272725335695	2.25034156619574e-61	1.59024137344499e-59	128.984973051017	CFHR1P	Up
PHF10	0.18813563362845	0.0236332332553778	19.2645250356354	2.45828707985013e-61	1.7301563804095e-59	128.89701476149	PHF10	Up
FNDC5	-0.240321762126685	-0.0545087694794907	-19.2639428435792	2.47376060009873e-61	1.73402638194018e-59	128.890770196107	FNDC5	Down
SFXN1	-0.125970520502165	-0.0214701025765889	-19.2524951222547	2.79858966079755e-61	1.95384267724115e-59	128.767986769818	SFXN1	Down
ATP2B2	-0.263380998275923	-0.0955021762898255	-19.2503432668164	2.86424842582687e-61	1.99066771588567e-59	128.74490779471	ATP2B2	Down
PALLD	0.309315359192119	-0.0101495290412745	19.2500201914115	2.87423836106364e-61	1.99066771588567e-59	128.741442787257	PALLD	Up
ZCCHC17	-0.13267301639431	-0.0221146829426349	-19.2487185791216	2.91484001596231e-61	2.01077693799558e-59	128.72748296635	ZCCHC17	Down
RPS27P4	0.23029814983539	0.135507784325398	19.2455307783048	3.016715863462e-61	2.07282958776377e-59	128.693294181925	RPS27P4	Up
KCNF1	-0.19741592277327	-0.0526075256092787	-19.2178891014903	4.06342803752911e-61	2.78104854348055e-59	128.396867463137	KCNF1	Down
CCK	-0.377472648880912	-0.0788269422071696	-19.2239040400279	4.08813256629774e-61	2.78698417774588e-59	128.391498532933	CCK	Down
BCL6	0.31165491327293	-0.0631499506122763	19.2167440504935	4.11387183866607e-61	2.79357609544418e-59	128.384589093919	BCL6	Up
C1QTNF5	0.164500198248473	0.0473559589200819	19.2151926123172	4.18321845774072e-61	2.82961360581185e-59	128.367953173261	C1QTNF5	Up
RANBP1	-0.120883860627417	0.0323766282496201	-19.2115610453947	4.35014577549189e-61	2.93112147911438e-59	128.329012837054	RANBP1	Down
METTL6	-0.142533226484125	-0.0775005647134722	-19.1935783511352	5.28013739119942e-61	3.54401190766837e-59	128.136201632675	METTL6	Down
SPRN	-0.113104607789771	0.0123449210233322	-19.1832335893331	5.90261572319677e-61	3.94657968200203e-59	128.02529412986	SPRN	Down
MXI1	0.184630684467225	-0.0145938114846747	19.1801396988886	6.10265881243901e-61	4.06469811476781e-59	127.992125488513	MXI1	Up
RUNDC1	-0.18940859763676	-0.0380804597000377	-19.1796426805087	6.13542053521701e-61	4.07092177802338e-59	127.986797166475	RUNDC1	Down
TGFBR3	0.298911834796987	-0.0409766483622175	19.1760163518131	6.37983583046957e-61	4.21699871014764e-59	127.947921330724	TGFBR3	Up
CLIC1	0.32611070392722	-0.0222502157217682	19.168651282891	6.90660469681535e-61	4.5478945473272e-59	127.868967201491	CLIC1	Up
GSTA4	-0.214841892876784	-0.123002951208104	-19.1628824947805	7.34938407561333e-61	4.82119595360234e-59	127.807127811188	GSTA4	Down
FXYD5	0.270693737213458	0.049952413978297	19.1611272959472	7.489650696671e-61	4.8947401395086e-59	127.788313127191	FXYD5	Up
TMEM14B	-0.17801312479291	-0.0669131810882351	-19.1565338717678	7.86952761866818e-61	5.12374037913587e-59	127.739075320313	TMEM14B	Down
SCN8A	-0.276818612611494	-0.0980113756461683	-19.1501913172705	8.42591075855846e-61	5.46552360547687e-59	127.67109053115	SCN8A	Down
HCLS1	0.273806375081167	-0.0299072013578482	19.1314965535269	1.0305227244021e-60	6.65970521970484e-59	127.470719959021	HCLS1	Up
ATP5L	-0.174829945270393	-0.0387805435048903	-19.1269937134739	1.08172567717969e-60	6.9647108044784e-59	127.42246197174	ATP5L	Down
HKR2	0.142593882738765	0.0611338412849274	19.1220012675659	1.14147363718177e-60	7.32218303857571e-59	127.36895834856	HKR2	Up
FBXO9	-0.323744587949955	-0.154486749318092	-19.1216604560943	1.14567060888897e-60	7.32218303857571e-59	127.365305961506	FBXO9	Down
MPPED2	-0.171063297728369	-0.0502698196941986	-19.1189075574853	1.18014191530629e-60	7.51486705336431e-59	127.335804155384	MPPED2	Down
BEXL1	-0.192501415957955	-0.0336985113200418	-19.1169661573417	1.20507322711472e-60	7.64561787597163e-59	127.314999186793	BEXL1	Down
PDCD6	-0.109532179541834	-0.0460593819562131	-19.112546106106	1.26381631619394e-60	7.98915739662378e-59	127.267632757103	PDCD6	Down
TUSC2	-0.134762026396266	-0.0179690238593273	-19.1041110283959	1.38397840795659e-60	8.71705820431786e-59	127.17724390054	TUSC2	Down
POP4	-0.11952495398022	-0.0450349039109953	-19.0954289457462	1.51959407425542e-60	9.53668714326938e-59	127.084213202281	POP4	Down
ATP6V0E	0.208041708941743	-0.00794055230225903	19.088688300445	1.63397722105126e-60	1.02176474858831e-58	127.011989019089	ATP6V0E	Up
ANKRD25	0.296072704552939	0.0305184370241887	19.0876910872765	1.65161465510804e-60	1.02909208474546e-58	127.001304413281	ANKRD25	Up
ADD2	-0.319766235171034	-0.13230312465496	-19.0771318810367	1.85045810433878e-60	1.14887013163662e-58	126.888172326663	ADD2	Down
STK3	0.213216745236705	-0.0217523507886208	19.053068857494	2.39759495902572e-60	1.4832665753631e-58	126.630387952052	STK3	Up
PPP2R5C	-0.150549172936168	-0.076098770089147	-19.0475318708155	2.5448327112984e-60	1.56877205153232e-58	126.571076513431	PPP2R5C	Down
BZRP	0.234670039231609	0.0260177802060573	19.0356695974598	2.89139893119457e-60	1.77611586642708e-58	126.444016644315	BZRP	Up
ANGPT1	0.243462785610559	0.0214353618375956	19.030298596258	3.06346364161416e-60	1.87518492766974e-58	126.386489691779	ANGPT1	Up
MCHR2	-0.54937048731612	-0.281499871721547	-19.0248322024388	3.24909514715922e-60	1.98183403642863e-58	126.327943093965	MCHR2	Down
ASPHD1	-0.177598038378413	0.0056362880551687	-19.0243993038391	3.2642675008038e-60	1.98412679139767e-58	126.32330671908	ASPHD1	Down
TEP1	0.16504213483869	0.0119717020823719	19.0124388334245	3.71266001961598e-60	2.24881121188168e-58	126.19521443641	TEP1	Up
GPR61	-0.243012081105873	-0.00523692542313931	-19.0068334222725	3.94349777246889e-60	2.38033907210414e-58	126.135185993793	GPR61	Down
WDR40A	0.116212994081596	0.0269862006104659	18.9905308712332	4.69964182858169e-60	2.82694026117869e-58	125.960614350471	WDR40A	Up
RFX4	0.335728698630759	-0.0300475477983205	18.9886511813049	4.7956577705242e-60	2.8693543593687e-58	125.940487392969	RFX4	Up
SLC39A10	-0.262023521684331	-0.089580150377969	-18.9885058118514	4.80316451090825e-60	2.8693543593687e-58	125.938930846306	SLC39A10	Down
PGAM1	-0.200262040907268	0.0385317280562465	-18.9857546192435	4.94746850133878e-60	2.94543809682443e-58	125.909472674447	PGAM1	Down
C1orf132	0.111165598007757	-0.00531594850702613	18.9852488703159	4.97446340212159e-60	2.9514017673202e-58	125.904057467594	C1orf132	Up
PTPN5	-0.234748915736396	-0.0422147020624207	-18.9814951271266	5.17947843674028e-60	3.06258684164262e-58	125.863865574379	PTPN5	Down
SLC25A3	-0.170734166797302	-0.0168608543680079	-18.9699981756136	5.86143741922214e-60	3.45407552866975e-58	125.74077226479	SLC25A3	Down
MT1L	0.434589351444882	0.0243511214002137	18.9669571788348	6.05636632084158e-60	3.55688757167263e-58	125.708215103815	MT1L	Up
RAB13	0.291675453335614	0.0776972987345438	18.9656880141326	6.13962411213458e-60	3.59364395842921e-58	125.694627519359	RAB13	Up
LCP1	0.409877096540682	-0.0622412618547605	18.9587302141931	6.61680503451965e-60	3.85995096376139e-58	125.620139886726	LCP1	Up
EDG3	0.371185116812818	-0.0373196777748331	18.9485169383734	7.38518899746883e-60	4.29378346260863e-58	125.51080667626	EDG3	Up
MED10	-0.125982258595826	-0.0221411858765944	-18.9250252903791	9.50812656923806e-60	5.50964240932115e-58	125.259357184195	MED10	Down
DGCR6	0.22327377891635	0.0517360449841228	18.9209193616218	9.9373969188744e-60	5.73925940324627e-58	125.215412362574	DGCR6	Up
SAFB2	0.180908213465592	0.0758125346170182	18.9182833084703	1.02231479688e-59	5.88474186389469e-58	125.187199938615	SAFB2	Up
GALNT13	-0.14637916986659	-0.00323629554445065	-18.9168823296078	1.03783425513973e-59	5.95435996414158e-58	125.172206135918	GALNT13	Down
R3HDM1	-0.230961129366453	-0.0711341335788016	-18.9164725773664	1.04241766236534e-59	5.96098310610498e-58	125.16782084065	R3HDM1	Down
TCIRG1	0.286166458467574	0.0213207991644669	18.9121035526217	1.09256451781822e-59	6.22725953368917e-58	125.121062955743	TCIRG1	Up
PARP16	0.107199236064482	0.0208324748182626	18.8937005717946	1.33165187773308e-59	7.56517524265093e-58	124.924127306301	PARP16	Up
DHRS3	0.210487130619021	0.0138182688536059	18.8840247676579	1.47765571093242e-59	8.36728562828964e-58	124.820593811772	DHRS3	Up
GAD1	-0.559825526622865	-0.302513422075694	-18.8818499002054	1.51261602510093e-59	8.53744057803718e-58	124.797323155136	GAD1	Down
SIX5	0.232534552518551	0.0432235668595026	18.8806218967594	1.53271968011377e-59	8.62291227155269e-58	124.784183914626	SIX5	Up
ITFG1	-0.210761874224341	-0.080752995420464	-18.8782764531913	1.57186197459679e-59	8.81459631173892e-58	124.759088739311	ITFG1	Down
GSDMDC1	0.232514382457017	0.0466397880170174	18.8745170087385	1.63669653611575e-59	9.14865999480262e-58	124.718865260415	GSDMDC1	Up
BZW2	-0.137955848639942	-0.0428850237609093	-18.8702866569546	1.71285323798619e-59	9.54366688754868e-58	124.673604664711	BZW2	Down
OCIAD1	-0.145825460699622	0.0529319458266161	-18.8688912880302	1.73874206477209e-59	9.65696231757122e-58	124.658675887251	OCIAD1	Down
GNA13	0.27910171563208	-0.0319800220356787	18.8645835515979	1.82115822068978e-59	1.00824886969653e-57	124.612589187999	GNA13	Up
C21orf62	0.352626106063874	-0.0983640344702231	18.855512909751	2.0076864876574e-59	1.10798799687099e-57	124.515550702363	C21orf62	Up
SIPA1	0.242238076121359	0.0300053333608277	18.8490051988211	2.15316284076405e-59	1.18451211467855e-57	124.445934502325	SIPA1	Up
HSD11B2	0.417564128895762	-0.0375280497754543	18.846134555705	2.22063875925036e-59	1.21777868109805e-57	124.415226835653	HSD11B2	Up
CMTM3	0.248303431028515	-0.0151254745252164	18.8400078554154	2.37180141527452e-59	1.2965847736834e-57	124.349690771036	CMTM3	Up
CHGB	-0.533441542375652	-0.265315543719556	-18.8361563609484	2.47204903302512e-59	1.34715048244855e-57	124.308493583682	CHGB	Down
PRELP	0.388647596852158	0.0510630752178987	18.8323672033872	2.57480517765504e-59	1.3987629127611e-57	124.267964283044	PRELP	Up
ADH1B	0.539474337362458	-0.062007578222215	18.8312309440025	2.60644276272815e-59	1.41153897156593e-57	124.25581092524	ADH1B	Up
CECR6	-0.192496001050436	-0.0120156760554163	-18.8260060577729	2.75699709822958e-59	1.48843594893239e-57	124.19992714814	CECR6	Down
BAZ2A	0.233832252233437	0.0366696045644911	18.8201137836968	2.93723368779945e-59	1.58083190181751e-57	124.1369077078	BAZ2A	Up
C10orf104	0.15870941716554	0.000973336009948341	18.8004640863184	3.62781519086784e-59	1.94647960734712e-57	123.926768294291	C10orf104	Up
BRE	-0.151011328416057	-0.0388418007851844	-18.778084908645	4.61397049139741e-59	2.46797732376777e-57	123.687475528981	BRE	Down
GPSM3	0.287957776671956	0.0569500040161526	18.7724679638354	4.90098019706363e-59	2.61345520692497e-57	123.627421632281	GPSM3	Up
C19orf30	-0.35978678312664	-0.141213437464524	-18.7394937153007	6.9841912346971e-59	3.71294129736925e-57	123.274925637746	C19orf30	Down
VMP	-0.35562529558479	-0.0871228311844698	-18.7382523887905	7.07793385008326e-59	3.74381744426471e-57	123.261657491864	VMP	Down
ID3	0.378865292212521	-0.0182991976130311	18.7381549861667	7.08534249403526e-59	3.74381744426471e-57	123.260616391261	ID3	Up
SMO	0.18240197005535	0.0560356274180898	18.7358910665581	7.25974121772655e-59	3.8243436766351e-57	123.236418405223	SMO	Up
TNFRSF10D	0.348942749976559	0.00775982662848322	18.7353470855124	7.30228150009872e-59	3.83513177032375e-57	123.230604105143	TNFRSF10D	Up
GABRD	-0.279485316148879	-0.0904740519665753	-18.7322602200696	7.54844055966474e-59	3.95247261112084e-57	123.197610825321	GABRD	Down
CNTNAP2	-0.259571600363885	-0.0917074029917419	-18.7126694850285	9.31602150215501e-59	4.86335488869257e-57	122.98823735355	CNTNAP2	Down
STOM	0.273408152527661	0.024405183812962	18.6940357390884	1.13796236740895e-58	5.92285562725666e-57	122.789120242839	STOM	Up
TUBB2A	-0.332540046869608	-5.11386877466799e-05	-18.6935278449229	1.14418504379521e-58	5.93746650786149e-57	122.783693363586	TUBB2A	Down
GTDC1	-0.160509327226437	-0.0693546808060665	-18.6909140381578	1.17675104662294e-58	6.08828577217058e-57	122.755765014554	GTDC1	Down
SLA	0.276877410972114	-0.0453806002799067	18.6870307137074	1.22685238314444e-58	6.3286652310335e-57	122.714272979574	SLA	Up
BEX1	-0.316071681353596	-0.0170431265648141	-18.6835745842894	1.27323215766875e-58	6.54848160618745e-57	122.67734641381	BEX1	Down
LILRA2	0.322789034284123	-0.0600285115452122	18.6830021280686	1.2810816643576e-58	6.56941700684146e-57	122.671230173604	LILRA2	Up
BOLA3	-0.122490901352998	-0.0417282355906216	-18.678017514768	1.35150700740825e-58	6.91017582846618e-57	122.617974667556	BOLA3	Down
BHLHB4	0.226794650373131	0.0811556351897761	18.6685996429161	1.49529926337002e-58	7.62295671390747e-57	122.517359860361	BHLHB4	Up
VASP	0.231817333190925	0.0219163786732252	18.6675481696835	1.51227337725404e-58	7.68694748251002e-57	122.506127011455	VASP	Up
SLC26A6	0.213422827976183	0.0405337744851559	18.6650902233862	1.55270736291425e-58	7.86946495536483e-57	122.479869217651	SLC26A6	Up
PMS2L11	-0.144850343332294	-0.0252087702120132	-18.6638921142536	1.5728065002975e-58	7.94815936080576e-57	122.467070215222	PMS2L11	Down
TAZ	0.151694547483586	0.0214428899645341	18.6573311657417	1.68757108380956e-58	8.50340165824504e-57	122.396983871115	TAZ	Up
PCLO	-0.253058350678513	-0.116325050760963	-18.6551418917045	1.72769871746078e-58	8.6804377180168e-57	122.373598069505	PCLO	Down
HABP4	-0.195913648722931	-0.00212377088126321	-18.651153383959	1.803271667075e-58	9.03402727966334e-57	122.330993888835	HABP4	Down
C9orf30	-0.123804941008854	-0.0348313949860379	-18.6498249408764	1.82916890846501e-58	9.13743457033211e-57	122.316804104104	C9orf30	Down
RDH12	-0.1859080677331	-0.00124632840972879	-18.6483454449613	1.85844851576104e-58	9.25709713409451e-57	122.301001017906	RDH12	Down
LRRC32	0.327963018458458	0.0445805938250497	18.6412106655953	2.006358206227e-58	9.9652945877286e-57	122.224794135305	LRRC32	Up
PHF19	0.224156608593179	0.032767929892982	18.6378201502498	2.08071370027764e-58	1.03051643776714e-56	122.188581375113	PHF19	Up
C20orf54	0.394071537132955	0.0486285463548706	18.6372072515447	2.09444578714727e-58	1.03437061260705e-56	122.18203534706	C20orf54	Up
KIF9	-0.219406685962014	-0.0460289057051991	-18.6125554525287	2.72874562491759e-58	1.34381059330219e-56	121.918769227809	KIF9	Down
C1orf149	-0.143225489586907	-0.0522592836523079	-18.6111235063599	2.77099799137693e-58	1.36076353339256e-56	121.903478481363	C1orf149	Down
ROBO2	-0.399379270287933	-0.219538422005671	-18.6061250493774	2.92367739809916e-58	1.43169599686073e-56	121.850104823032	ROBO2	Down
C1orf57	-0.139086331319368	-0.0505332997355215	-18.6022392021868	3.04815612920847e-58	1.48845916152135e-56	121.808613093806	C1orf57	Down
C1QA	0.455028982697469	-0.0495784828783026	18.5893796649756	3.4991115356151e-58	1.70388109061997e-56	121.671312495527	C1QA	Up
ATCAY	-0.324258154383978	-0.0919290043729054	-18.5855599082019	3.64548443788444e-58	1.77019836503305e-56	121.630531849165	ATCAY	Down
STXBP4	0.168678181156754	0.0333088435220012	18.5806793611731	3.84144390875979e-58	1.86015768551198e-56	121.578427750817	STXBP4	Up
KIF3B	-0.132844219760136	-0.0229567996890978	-18.5662670146	4.48372359043627e-58	2.16514030267067e-56	121.424575205837	KIF3B	Down
EGR1	-0.47921289971353	-0.126196722283427	-18.563634289749	4.61214937135194e-58	2.2209862789912e-56	121.396472646933	EGR1	Down
MT1X	0.471717430994071	-0.0181020083586516	18.553353118063	5.14986321216492e-58	2.47307243315677e-56	121.286733772687	MT1X	Up
STMN1	-0.229897348692676	-0.128638362609806	-18.5481786738416	5.44374913085893e-58	2.60700096118048e-56	121.231506372681	STMN1	Down
SQRDL	0.249289383278435	-0.0138610783294585	18.5431236967057	5.74702492761112e-58	2.74467805883494e-56	121.177556283975	SQRDL	Up
PRPS1	-0.148702695853097	-0.0359077712793067	-18.5385034031087	6.03896578064159e-58	2.87620222275817e-56	121.128247356408	PRPS1	Down
NIPSNAP1	-0.232293343001041	-0.104728204921411	-18.5380636195104	6.06751507836096e-58	2.88190388312095e-56	121.123553972101	NIPSNAP1	Down
KNS2	-0.277414986327574	-0.184211363397714	-18.5377684237311	6.08675381874276e-58	2.88316426117232e-56	121.120403642896	KNS2	Down
SLC25A15	-0.141855521140999	-0.0134674029795836	-18.5317353889011	6.49357485369727e-58	3.0675082950183e-56	121.056020750126	SLC25A15	Down
RPS27L	0.145907880558698	-0.00176284551984571	18.5173410062809	7.57736878163681e-58	3.56978262601556e-56	120.902420604364	RPS27L	Up
C20orf28	-0.232097364409264	-0.0666095060228159	-18.5144853960442	7.81296837259982e-58	3.67082816727771e-56	120.87195098976	C20orf28	Down
C6orf57	-0.204928591171654	0.066555772824517	-18.5120772886571	8.0173269763828e-58	3.75669035464794e-56	120.846256823336	C6orf57	Down
WTAP	0.150998818635205	-0.00489874313009757	18.5092410152654	8.26488153922601e-58	3.86227689994368e-56	120.815994835698	WTAP	Up
SNAP23	0.181647211032553	-0.00829895571419587	18.5017046459682	8.96041409112132e-58	4.176081462736e-56	120.735587984102	SNAP23	Up
TBRG1	-0.25740698260744	-0.0738917470130835	-18.4893119656003	1.02335711284016e-57	4.75669520043137e-56	120.603379132585	TBRG1	Down
STK38	0.181684914623556	0.0490715058094214	18.4842636655064	1.08026410874173e-57	5.00781633769765e-56	120.549526221353	STK38	Up
TRIM22	0.254342170291121	-0.0588644859330232	18.4707275715091	1.24894539995018e-57	5.77437947679092e-56	120.405140603855	TRIM22	Up
PPAP2A	0.132009230759773	0.00520621529487452	18.4634275450793	1.35059079795891e-57	6.22776404024342e-56	120.327280070713	PPAP2A	Up
TRIP10	0.31000110187649	0.0646669414952831	18.4562596934022	1.45843435104817e-57	6.70725469804797e-56	120.25083390236	TRIP10	Up
ILK	0.1045046079163	-0.00251026716395039	18.4514835447077	1.53502904038298e-57	7.04088254301257e-56	120.199898136162	ILK	Up
CASC3	0.170736206900164	0.0339818729826808	18.4443866384774	1.65632755973068e-57	7.57726271009423e-56	120.124216164546	CASC3	Up
PPFIA2	-0.249166246073298	-0.0994923066690447	-18.4430524236522	1.68017905198286e-57	7.66620279256433e-56	120.109988495868	PPFIA2	Down
MAP3K6	0.185681059302318	0.0409055855165867	18.4420758460127	1.69785439290594e-57	7.72657088122433e-56	120.09957466466	MAP3K6	Up
TRAF3IP2	0.241280559672705	-0.00590925352180294	18.4353355866337	1.82502075742457e-57	8.28359291046183e-56	120.027701586099	TRAF3IP2	Up
CAPN2	0.153619038790995	0.00651530129504034	18.4291936839908	1.94916700358032e-57	8.82404145579173e-56	119.962212496712	CAPN2	Up
CDH13	-0.309198639076076	-0.132356341303408	-18.4277178796826	1.98023377613368e-57	8.94139843228775e-56	119.946476987309	CDH13	Down
SPG3A	-0.332533170097653	-0.154614107368491	-18.4137464425432	2.2999905778491e-57	1.03582995350593e-55	119.797518702411	SPG3A	Down
C1orf115	-0.196915644980286	-0.0499429468261534	-18.4070620658008	2.47073409009732e-57	1.10985119954139e-55	119.726258615782	C1orf115	Down
PTPRN2	-0.228978735396273	-0.0569611510532367	-18.4062807457201	2.49150113237762e-57	1.11629524961991e-55	119.717929467705	PTPRN2	Down
FAM107A	0.354544032073976	0.0966965711354073	18.4034101971242	2.56930743324976e-57	1.14819641181527e-55	119.687328882885	FAM107A	Up
B4GALT6	-0.322397448091685	-0.182875321308852	-18.3968379532438	2.75671370605855e-57	1.22878746323389e-55	119.617270363508	B4GALT6	Down
DENR	-0.121791590253544	-0.0627291745379959	-18.394087230239	2.83914882931258e-57	1.26229573526266e-55	119.587949497098	DENR	Down
MDH2	-0.211389611488947	-0.109726714858721	-18.3916516024001	2.91419471703298e-57	1.29235614696177e-55	119.561987911963	MDH2	Down
GFAP	0.609609339742848	0.246376360655111	18.3964881993605	2.94609899432575e-57	1.30318027779539e-55	119.551844201127	GFAP	Up
SMOX	0.236998526446024	0.0735827967518108	18.3901760297409	2.96062046153933e-57	1.3062798503401e-55	119.54625990901	SMOX	Up
NDUFB5	-0.125995328414787	-0.0486858982806544	-18.3867948516585	3.06980796265114e-57	1.35102637019563e-55	119.51022097291	NDUFB5	Down
IL18	0.416475610455995	-0.072762584091098	18.3769878041021	3.40979926142278e-57	1.49686743334782e-55	119.40569660902	IL18	Up
ATP6V1E1	-0.186093803512123	-0.0111273548290937	-18.3725397392624	3.57616696876622e-57	1.56594676536604e-55	119.358291664821	ATP6V1E1	Down
NECAP1	-0.246875972692702	-0.113557414704879	-18.3703080705732	3.6626675241977e-57	1.59979427740334e-55	119.334508496891	NECAP1	Down
STAT5A	0.192394181099282	-0.0151655236190352	18.366242058246	3.82567798803434e-57	1.66512682988231e-55	119.291177685039	STAT5A	Up
ITSN2	0.138613464818213	0.0152497217931387	18.3661024753922	3.83140089710609e-57	1.66512682988231e-55	119.289690201082	ITSN2	Up
PITPNA	-0.170293945106273	-0.0473992744026273	-18.3614783717895	4.02590344103384e-57	1.74529439947462e-55	119.240413821287	PITPNA	Down
NXPH1	-0.350486134589959	-0.169365218440236	-18.351406002031	4.48440607485306e-57	1.93922674639914e-55	119.133085300547	NXPH1	Down
TYK2	0.141582677666735	0.0436274816980056	18.3501570733794	4.54477927113878e-57	1.96045763894483e-55	119.119777702118	TYK2	Up
PSMB7	-0.139678028071531	-0.0761792670949492	-18.3487213046293	4.61518845629742e-57	1.98590188426422e-55	119.10447946226	PSMB7	Down
PARD3	0.173452929962636	0.0231725771198696	18.3471922544397	4.69137093275793e-57	2.01369857518676e-55	119.088187511564	PARD3	Up
MICA	0.244153175504865	0.21531182246636	18.3362086534202	5.27682336010749e-57	2.2594161894608e-55	118.971164216962	MICA	Up
TMCO4	0.205442357870654	0.0243923121893218	18.3340484674523	5.40028477635852e-57	2.30659829366625e-55	118.948150133072	TMCO4	Up
PMS2L4	-0.139946441785332	-0.036859589923848	-18.3335785471882	5.42752211362439e-57	2.3125501084129e-55	118.943143777303	PMS2L4	Down
SCG5	-0.312396100674513	-0.115282980599132	-18.3286991192458	5.71858319485363e-57	2.43060758580282e-55	118.891161388446	SCG5	Down
C15orf37	-0.170042019935974	-0.0542409987924805	-18.3278867564945	5.76853353164604e-57	2.44585821741792e-55	118.882507197897	C15orf37	Down
TNIP2	0.258230804455645	-0.00386166755223913	18.3266605838669	5.84475492387825e-57	2.4721464622068e-55	118.869444762041	TNIP2	Up
MAPRE1	0.165835409257863	0.0110616910941028	18.3175633355392	6.44259068157064e-57	2.71839797107825e-55	118.772536046592	MAPRE1	Up
CDC42	-0.39530639563642	-0.232323545238816	-18.3131630148258	6.75331449625152e-57	2.84260579183623e-55	118.725664290584	CDC42	Down
SOAT1	0.172089536839568	-0.000208726920346784	18.2962751758281	8.09130776622179e-57	3.39376204753472e-55	118.545793776659	SOAT1	Up
MPST	0.196271762505884	0.00585133689726518	18.2961544695652	8.1017674282496e-57	3.39376204753472e-55	118.544508244772	MPST	Up
MRPL37	-0.130868565781406	-0.0150509997132767	-18.2892539569212	8.72273874249901e-57	3.64509832450968e-55	118.47101950419	MRPL37	Down
AIG1	-0.122763231494056	-0.0370612060995301	-18.2866959707676	8.96482277468129e-57	3.73727767662013e-55	118.443778739549	AIG1	Down
VAT1	0.203342951212545	0.0438332021550581	18.2825030999631	9.37623500505576e-57	3.89943706526051e-55	118.399128944498	VAT1	Up
ATP6V1G2	-0.250670632754612	-0.00907743688480927	-18.278151784292	9.82315246992468e-57	4.07555328251004e-55	118.352793646884	ATP6V1G2	Down
RP1-112K5.2	-0.100113381444332	0.0222232202144661	-18.2774636504338	9.89575335766655e-57	4.09589943737322e-55	118.345466169664	RP1-112K5.2	Down
FAM89A	0.283819296435784	0.0568271677133741	18.2750329673953	1.0156518535969e-56	4.19384603870036e-55	118.319583814058	FAM89A	Up
MUTED	0.117211677259842	0.00509034587032117	18.2714984489131	1.05480028713582e-56	4.34517729658037e-55	118.281948626365	MUTED	Up
INPPL1	0.21116889763636	0.0560076780476299	18.2706557326484	1.06435468740873e-56	4.37417065860836e-55	118.272975647257	INPPL1	Up
NINJ1	0.170010610181284	0.0147767702290553	18.2654431331842	1.12540514104562e-56	4.61416107828706e-55	118.217475032313	NINJ1	Up
TAGLN3	-0.232693550965335	-0.0336276599305915	-18.255250613014	1.25507433552828e-56	5.13369699972322e-55	118.108958768009	TAGLN3	Down
CEP135	0.118368664489281	0.00293473831074381	18.2536306413893	1.27701621438768e-56	5.2080324190954e-55	118.091712407228	CEP135	Up
TCEAL8	-0.0852242381972805	-0.00105910450827713	-18.2534680547626	1.27923944026331e-56	5.2080324190954e-55	118.089981509634	TCEAL8	Down
NDUFA4	-0.245312271961332	-0.00994275084463387	-18.2502734052929	1.32371647627833e-56	5.37651570645385e-55	118.055971781539	NDUFA4	Down
HMHA1	0.249547196452305	0.0237635509065868	18.246049031661	1.38491083119844e-56	5.61195568521065e-55	118.011001287685	HMHA1	Up
TRUB2	-0.138418204062893	-0.0750610591094206	-18.2354913116253	1.55049627123652e-56	6.26833190213387e-55	117.898616820124	TRUB2	Down
C13orf1	-0.191581619658854	-0.0348319765306185	-18.2307154750472	1.63176163067891e-56	6.58156477673369e-55	117.847782705716	C13orf1	Down
A4GALT	0.326984981695848	0.0701617640573097	18.2285706149383	1.66963016847795e-56	6.71871547426406e-55	117.824953486948	A4GALT	Up
EIF2S1	-0.158528928374524	-0.0271910701286758	-18.2261619275561	1.71320440798304e-56	6.87813982179611e-55	117.799316707146	EIF2S1	Down
NFKBIE	-0.151161695159528	-0.037175019470225	-18.2248693883933	1.73705360503009e-56	6.95782024650763e-55	117.785559844817	NFKBIE	Down
KIRREL2	-0.182292043397741	-0.0337698584251692	-18.2211517733552	1.80751416109259e-56	7.22340831642151e-55	117.745993117389	KIRREL2	Down
TBL1X	0.1970678799232	0.073093198831818	18.2178761726124	1.87195989246822e-56	7.46379604831824e-55	117.711131883752	TBL1X	Up
PHYHD1	0.315257689612754	0.0452218923284412	18.2164291828594	1.90115495494288e-56	7.56285531732883e-55	117.69573234075	PHYHD1	Up
NGFRAP1	-0.210917485647037	0.0296317340462875	-18.2099601279421	2.03734180845651e-56	8.08610730552693e-55	117.626888131713	NGFRAP1	Down
TRIP6	0.209123957834863	0.0393948653492136	18.2094042456453	2.04948943634992e-56	8.1157914263114e-55	117.62097257826	TRIP6	Up
ATF7IP2	-0.323607978468092	-0.159417393292357	-18.2065618023618	2.11274539811962e-56	8.34726500020717e-55	117.590724516665	ATF7IP2	Down
SLN	-0.561346610492081	-0.242857280912816	-18.2057667314664	2.13078554033386e-56	8.39945030230473e-55	117.582263855246	SLN	Down
GPR146	0.276410133685013	0.0256038533325035	18.2002017587428	2.26143754580872e-56	8.89430549690923e-55	117.52304653443	GPR146	Up
HN1	-0.286546421633033	-0.178531554450971	-18.1956359919959	2.37458633258058e-56	9.31824126536813e-55	117.474464118708	HN1	Down
PTPN13	0.198450197092554	-0.0456091961956549	18.1944609387437	2.40461058278144e-56	9.41480864213344e-55	117.461961200282	PTPN13	Up
GAD2	-0.385012710561776	-0.167703438764189	-18.1935549932177	2.42801745293685e-56	9.48509110154026e-55	117.452321761533	GAD2	Down
CAPS	0.273451046973231	-0.00932338404567519	18.1930413066395	2.44139054292068e-56	9.51594914756346e-55	117.446856071156	CAPS	Up
SERPINI1	-0.345855044405712	-0.184016659382915	-18.1902942116082	2.51416633417761e-56	9.77768849068088e-55	117.417627073176	SERPINI1	Down
MECR	-0.189176553705379	-0.0923813218802568	-18.1862307213361	2.62580906540605e-56	1.01890769627274e-54	117.374393040465	MECR	Down
PCDHA4	-0.175898475989608	-0.0391563782378458	-18.1833727355357	2.70728517473595e-56	1.04818364092672e-54	117.343986106744	PCDHA4	Down
TM7SF2	-0.205678439621374	-0.072472037536087	-18.1830085451243	2.7178474299957e-56	1.04993466051212e-54	117.340111438151	TM7SF2	Down
ARHGAP30	0.231382913124382	-0.0171836020527164	18.176865148567	2.90235307392806e-56	1.11872518485954e-54	117.274753032223	ARHGAP30	Up
DNAJC19	-0.133100883649156	-0.0653148192897055	-18.1618226906212	3.40870136725142e-56	1.31099257894466e-54	117.114735057505	DNAJC19	Down
EMX2	0.290823193147174	0.0375141818116883	18.1594863353002	3.49490401259926e-56	1.34117905860983e-54	117.089883504677	EMX2	Up
TTC3	-0.162128341479701	-0.06103047712259	-18.1554661559812	3.64836253548699e-56	1.39698533737678e-54	117.047122578003	TTC3	Down
PLEKHF1	0.190275146208594	0.0084043747589016	18.1547710536766	3.67557057095609e-56	1.4043103034176e-54	117.039729236052	PLEKHF1	Up
ATP8A2	-0.314258899711075	-0.156689036775798	-18.1455851352979	4.05476178302203e-56	1.54578900956261e-54	116.942029260033	ATP8A2	Down
TRAF3	-0.150707665086864	-0.0472966418388829	-18.1453587035977	4.06458662181303e-56	1.54614384756231e-54	116.939621075039	TRAF3	Down
PCDHAC2	-0.18211449818291	-0.0387267423517	-18.1401369954001	4.29787343992811e-56	1.63131510654389e-54	116.88408770225	PCDHAC2	Down
USP3	0.180953326226079	0.0120461125317596	18.1376105582585	4.41550099785345e-56	1.67231087901273e-54	116.857219781804	USP3	Up
MRPS18A	-0.105217793852669	-0.0218462492322945	-18.136663950024	4.46039749590314e-56	1.68564239279957e-54	116.847153045289	MRPS18A	Down
CEBPD	0.490920348733803	0.0370151321562274	18.1349648131023	4.54213271723049e-56	1.71280770404197e-54	116.829083743832	CEBPD	Up
FAM40B	-0.207430559259527	-0.0144892162536497	-18.1313852057058	4.71925617448235e-56	1.77574782115154e-54	116.791017718988	FAM40B	Down
GYPC	0.306984394887771	0.0358840688315033	18.1302252563121	4.77811952981072e-56	1.79401360488617e-54	116.778682938733	GYPC	Up
HRASLS	-0.206951794912773	-0.0543517984808726	-18.1275726777529	4.915500104991e-56	1.84161753933542e-54	116.750476206538	HRASLS	Down
IFITM3	0.423208038693422	0.0722155226120263	18.1241290696242	5.09975305651349e-56	1.90653993837485e-54	116.713858960807	IFITM3	Up
TBC1D9	-0.327635109712758	-0.216875821485936	-18.1196833911763	5.34786369068154e-56	1.99500563087571e-54	116.666588078434	TBC1D9	Down
ITPA	-0.153178685627208	-0.0100801863908793	-18.11749460531	5.4744131740052e-56	2.03784151213932e-54	116.643315461416	ITPA	Down
FANCC	0.229171094189134	0.00305186326601797	18.1154247483535	5.59683783390205e-56	2.0789621560802e-54	116.621307821706	FANCC	Up
SEC61A1	0.137383318328873	0.0488672166462635	18.1083909547653	6.03367036049659e-56	2.23644617370731e-54	116.546524648584	SEC61A1	Up
GOT1	-0.329339818215568	-0.210568136358943	-18.0991336292147	6.6609316553969e-56	2.46237100074148e-54	116.448108589369	GOT1	Down
NRIP3	-0.257126729032147	-0.107290122872754	-18.0989849774485	6.6715183004443e-56	2.46237100074148e-54	116.446528320687	NRIP3	Down
PANK3	-0.171471252252596	-0.0896010339642662	-18.0954960258572	6.92487912269729e-56	2.55046819213919e-54	116.409439056176	PANK3	Down
DDAH2	0.199227661491435	0.0500370896133556	18.0941395517757	7.02595911343159e-56	2.58222564963837e-54	116.395019407745	DDAH2	Up
MLLT11	-0.301104144855394	-0.0704606516234832	-18.0918564081806	7.19943111743579e-56	2.6403989566562e-54	116.370749462245	MLLT11	Down
KIAA1166	-0.1255192557583	-0.0264800332055121	-18.0905364327791	7.30166754079987e-56	2.6722566006161e-54	116.356718292243	KIAA1166	Down
DCAMKL1	-0.376050236900639	-0.168824590687677	-18.0888690755444	7.43288574834994e-56	2.71456482876713e-54	116.338994752507	DCAMKL1	Down
TSPYL5	-0.171962144301719	-0.0690763456376323	-18.0871469997443	7.57088393395644e-56	2.75916658926412e-54	116.320689868522	TSPYL5	Down
WFS1	0.163630513646463	0.0338102499684162	18.0794231686888	8.2220047494053e-56	2.99019520007661e-54	116.238592790012	WFS1	Up
TUBB6	0.398231792709902	-0.0170511132208323	18.0768167841273	8.45411678429077e-56	3.06819136071213e-54	116.210890749019	TUBB6	Up
TNFRSF1B	0.247763771527147	0.00937576604491664	18.0710035697059	8.99567074281003e-56	3.25497391019862e-54	116.149107331995	TNFRSF1B	Up
DDX25	-0.198900944061093	-0.0758452637149225	-18.0708937659448	9.0062267073489e-56	3.25497391019862e-54	116.147940360255	DDX25	Down
BCAS2	-0.203076412562108	-0.113347769262838	-18.0702263964775	9.07065086865751e-56	3.27145632159216e-54	116.140847721829	BCAS2	Down
POLR2K	-0.195038785443504	-0.0735303716960374	-18.067520913086	9.33657445070341e-56	3.36039358697781e-54	116.11209498057	POLR2K	Down
S100A11	0.407478135181139	0.0323121296925485	18.0591144666295	1.02135789914705e-55	3.66844746255628e-54	116.022759618785	S100A11	Up
ELMOD1	-0.363654903738818	-0.16576655712709	-18.0540833206234	1.07773422885691e-55	3.86295501741207e-54	115.969297092674	ELMOD1	Down
CACNG1	-0.174064235559692	-0.0431635379264445	-18.0451986110538	1.18499062348586e-55	4.23865781865806e-54	115.874891808135	CACNG1	Down
MAFF	0.477641556843279	-0.0735368921505414	18.0429466080457	1.21383070356974e-55	4.33290204329698e-54	115.850964249261	MAFF	Up
SNAP25	-0.49474367698104	0.0769580078341447	-18.0391395141768	1.34143525493087e-55	4.77858821141767e-54	115.752200881758	SNAP25	Down
CHST3	0.30723489546886	-0.0258987416979916	18.0332089237301	1.34682767499169e-55	4.78798615583958e-54	115.747507315852	CHST3	Up
C6orf142	-0.25655865911887	-0.0686101772040343	-18.0309188220919	1.38016395022193e-55	4.89648369605268e-54	115.723177824742	C6orf142	Down
PARVG	0.189169218903532	0.0010523082332563	18.0291877616709	1.40590841991537e-55	4.9776602793908e-54	115.704787817196	PARVG	Up
tcag7.981	-0.170433190972629	-0.0304718108259829	-18.0288557810519	1.41090021755058e-55	4.98518076867872e-54	115.701261040168	tcag7.981	Down
C1orf76	-0.272074653319788	-0.0788412696044865	-18.0256103181183	1.46064280310648e-55	5.15046947042658e-54	115.666783658388	C1orf76	Down
ATP5H	-0.169106428651913	-0.0735111899351359	-18.0228372232353	1.50453126350995e-55	5.29227018448975e-54	115.637325236542	ATP5H	Down
C1S	0.34933462969859	-0.0258559439913379	18.0226817857974	1.50702992940504e-55	5.29227018448975e-54	115.635674057733	C1S	Up
SNCA	-0.222921032395102	-0.0984984525996117	-18.0224979996365	1.50998965227043e-55	5.29227018448975e-54	115.633721739742	SNCA	Down
PTPN2	0.15987622718894	-0.00898624480347221	18.0204946588555	1.54263089919443e-55	5.39579387356057e-54	115.612440942378	PTPN2	Up
CFI	0.348217782613551	-0.0502925726270401	18.0083638416159	1.75590114077765e-55	6.12943482555797e-54	115.48358846003	CFI	Up
EVA1	0.351239396333164	-0.0101242477518595	18.0069955606707	1.78173431828672e-55	6.20714817416759e-54	115.469055670536	EVA1	Up
CDC42SE2	-0.156980036198997	-0.0804970251811191	-18.0025635242429	1.86804688975201e-55	6.49482542628979e-54	115.421983467241	CDC42SE2	Down
DSCR2	-0.165058882277206	-0.0326291654704521	-17.9994341841138	1.93149407405124e-55	6.7020145675263e-54	115.388748315648	DSCR2	Down
ZBTB16	0.218139893186007	0.0459866704950673	17.9988248526404	1.94409640374161e-55	6.73230515590522e-54	115.382277032044	ZBTB16	Up
KCNK1	-0.345422561923449	-0.168296171232819	-17.9978368772648	1.96470475048594e-55	6.79014460883649e-54	115.371784519633	KCNK1	Down
EXOSC5	-0.147002341660249	-0.0388116563215744	-17.9707014315453	2.62457560551472e-55	9.05270284251346e-54	115.083640662494	EXOSC5	Down
MAF1	0.133180541204846	0.0405881197695912	17.9493176767746	3.29716253036724e-55	1.13500739461196e-53	114.856627745533	MAF1	Up
GIMAP5	0.2577867818893	0.0265078720795652	17.9490508142078	3.3065624225653e-55	1.13599369869319e-53	114.853795005129	GIMAP5	Up
HECW2	-0.21878763976432	-0.117008358406488	-17.9400814814582	3.63856040720868e-55	1.24758844416007e-53	114.758590187818	HECW2	Down
PCDHA13	-0.189360656827149	-0.0680869017807125	-17.9374407100896	3.74250999087255e-55	1.28070460002615e-53	114.730561420453	PCDHA13	Down
CCDC46	0.143952965783351	0.00791750943485636	17.9135722705648	4.82746193681976e-55	1.64873474085805e-53	114.477259462531	CCDC46	Up
WEE1	0.230353101092816	0.0224890888849055	17.9122857004382	4.89415083190053e-55	1.66823368748547e-53	114.463607593268	WEE1	Up
IL15RA	0.267167542612389	-0.00266510607133745	17.9051923565616	5.27870458485495e-55	1.79579257344654e-53	114.388342952625	IL15RA	Up
SLC16A14	-0.225341193006135	-0.0927938673835796	-17.8972281489639	5.74655562135754e-55	1.95113521331405e-53	114.303844467885	SLC16A14	Down
OCIAD2	-0.19121272227297	-0.0837809817174531	-17.8921383318669	6.06702417260859e-55	2.05592881513894e-53	114.249846265496	OCIAD2	Down
ETV5	-0.26670319909301	-0.0322456123629883	-17.8877907198443	6.35486210541435e-55	2.14927865448489e-53	114.203724413538	ETV5	Down
YAP1	0.180801993961872	0.0106977062732628	17.8873160394374	6.38710348298442e-55	2.15598848443109e-53	114.198688869103	YAP1	Up
C3AR1	0.361984634993719	-0.071637893320685	17.881237896132	6.81468005048104e-55	2.29586042630935e-53	114.134212387976	C3AR1	Up
TSPAN7	-0.230825335320792	-0.0388398479073305	-17.8793034420055	6.95667214039002e-55	2.33916418739923e-53	114.11369269812	TSPAN7	Down
WDR6	0.161619660825642	0.0459194802632425	17.8688598852037	7.77588226883034e-55	2.60957408033488e-53	114.00291996536	WDR6	Up
RGL2	0.165626858735308	0.0318381490896685	17.8614781532939	8.412402941362e-55	2.81774976363463e-53	113.924630666268	RGL2	Up
SMAD4	0.132947364453491	-0.0122554704114839	17.859628709342	8.57987232240949e-55	2.86831731639936e-53	113.905016746566	SMAD4	Up
SPON2	-0.381966360207703	-0.121993574548145	-17.8506268492371	9.44379525776418e-55	3.15107364224515e-53	113.809554678797	SPON2	Down
JAKMIP1	-0.210733043326466	-0.0623308609691524	-17.8499572212591	9.51143026875475e-55	3.16756137532629e-53	113.802453831435	JAKMIP1	Down
PCDHA3	-0.189747778018087	-0.0661755551496444	-17.8474006777854	9.77413158233209e-55	3.24882415730901e-53	113.775344274315	PCDHA3	Down
PPP1R14C	-0.169877994758145	-0.0833249043731114	-17.8460856033964	9.91207474882417e-55	3.28838754644197e-53	113.761399524079	PPP1R14C	Down
MCL1	0.2344081724833	0.0220157721500292	17.8384688797294	1.07501476288838e-54	3.55962983581935e-53	113.680637304826	MCL1	Up
RAB20	0.327019614485223	0.0232533329749992	17.8300246516247	1.17622577000957e-54	3.88735908476167e-53	113.591108396558	RAB20	Up
C21orf25	0.162362896509157	-0.0121184252922599	17.825149081725	1.23894256373335e-54	4.08686480606084e-53	113.539419388341	C21orf25	Up
PYGL	0.330761137915319	-0.0625937922581263	17.8249208017559	1.24195955736672e-54	4.08905775478466e-53	113.536999312901	PYGL	Up
ELK1	0.229053181492773	0.0136286986898784	17.8199904183977	1.3089418522033e-54	4.30144520958452e-53	113.484732028591	ELK1	Up
ADC	-0.145466596083907	-0.0614967239080018	-17.8148219778819	1.38303600495231e-54	4.53635809624359e-53	113.429944016985	ADC	Down
ATP5C1	-0.172677698909041	-0.0521524399267281	-17.8125251660361	1.41729373907892e-54	4.63996880605422e-53	113.40559764577	ATP5C1	Down
DLAT	-0.176821307646448	-0.0499883740019635	-17.8121555036767	1.42288603515688e-54	4.64952083367804e-53	113.401679253569	DLAT	Down
LDB2	-0.346518620832268	-0.197335873734197	-17.8095366421039	1.46314082979256e-54	4.77209009101573e-53	113.373919965684	LDB2	Down
STX1A	-0.218483104749247	0.00479667521115115	-17.8088773094388	1.47345352513417e-54	4.7967258578525e-53	113.36693132352	STX1A	Down
ITGA2B	0.123976004888184	0.00589708637833016	17.8049873039893	1.53579267427466e-54	4.9903214672132e-53	113.325699939506	ITGA2B	Up
DYNLT1	0.172908678681066	0.00612545794193433	17.8047864899584	1.539081394976e-54	4.99167741982515e-53	113.323571495143	DYNLT1	Up
FAM3C	-0.266533308772127	-0.119625254428759	-17.7944849002627	1.71757496590232e-54	5.5602091633605e-53	113.214390214311	FAM3C	Down
RPH3A	-0.29052573068194	0.0101405856667091	-17.793905076679	1.72821493332151e-54	5.58425434960244e-53	113.208245317556	RPH3A	Down
GAPDHS	-0.146539605155696	0.0396415270143501	-17.7909820713624	1.78286417617427e-54	5.75015043388007e-53	113.177268258204	GAPDHS	Down
PIAS2	-0.149848212318936	-0.0524373026086401	-17.7890367939054	1.82018698500511e-54	5.85965380506089e-53	113.15665337742	PIAS2	Down
GIMAP4	0.249023137298733	-0.0184106967582784	17.7819954319008	1.96193128961959e-54	6.30429085743937e-53	113.082036848538	GIMAP4	Up
RNF19	0.157737433184883	0.00142083944617817	17.7772566192259	2.06348084252084e-54	6.61836733697091e-53	113.031823351787	RNF19	Up
ITGA5	0.347275427807688	0.0390260314454176	17.7725783494897	2.16888239954655e-54	6.94361908539911e-53	112.982253890189	ITGA5	Up
LSM4	-0.092909579638007	0.0105671312967915	-17.7679744017353	2.27785882412685e-54	7.26846153794866e-53	112.933474358185	LSM4	Down
FGFRL1	0.28901376789837	0.113602818410369	17.7679392656781	2.27871119315579e-54	7.26846153794866e-53	112.933102095581	FGFRL1	Up
SPA17	-0.21461002620685	-0.0785090076212596	-17.7576255086596	2.54320347018997e-54	8.09726174464879e-53	112.823835095371	SPA17	Down
ACOT7	-0.258992717757819	-0.0646968561625932	-17.7534797114342	2.65797079267844e-54	8.44719639121062e-53	112.779916723961	ACOT7	Down
TAF6L	-0.141359801511528	0.00784492861221918	-17.7469987702578	2.84783422889985e-54	9.03407851007208e-53	112.711265033223	TAF6L	Down
FZD7	0.274991442217661	0.0132806670700169	17.7387341176937	3.10973332987892e-54	9.84692244200641e-53	112.623725751887	FZD7	Up
IFITM2	0.430627619883789	0.0834182118712463	17.7307587770729	3.38525087769767e-54	1.0699854774163e-52	112.539258335451	IFITM2	Up
FNDC4	-0.17278358286019	-0.0230973418652717	-17.7273596908079	3.50996591951378e-54	1.10739106251955e-52	112.503260598581	FNDC4	Down
PRSS16	-0.240865980756255	-0.0691012448309397	-17.7207303423518	3.76656050794151e-54	1.18619362083433e-52	112.433056892071	PRSS16	Down
TRIM47	0.230928014122831	0.0123685368765484	17.7142662955901	4.03478905002877e-54	1.2683684058897e-52	112.364608613491	TRIM47	Up
COX4I1	-0.143071493654655	0.000358092472935135	-17.710069571632	4.21906644160478e-54	1.32390344802992e-52	112.320171787583	COX4I1	Down
SFRS12	0.194568859583555	0.00134416273933696	17.7069236354435	4.36269658053513e-54	1.36650661902744e-52	112.286862526152	SFRS12	Up
TUBG2	-0.148275639697549	0.0155386875866659	-17.7045250671411	4.47547805255653e-54	1.39837312552335e-52	112.261467192038	TUBG2	Down
TLN2	-0.151356715028794	-0.0223656703949648	-17.7044192247791	4.48052134673553e-54	1.39837312552335e-52	112.260346579767	TLN2	Down
PLXNB1	0.237564789340514	-0.028138339586652	17.700492191165	4.67170891066996e-54	1.45542988715209e-52	112.218769803091	PLXNB1	Up
LRP4	0.285275064318695	0.0461667402959131	17.698001911222	4.79714904251771e-54	1.49183611726526e-52	112.19240533599	LRP4	Up
FXYD3	0.262575768257492	-0.0193295285434246	17.6921211019609	5.10689406458635e-54	1.58532582890659e-52	112.130148385832	FXYD3	Up
PIN1	-0.175232058303593	-0.0366408754706488	-17.6874563810184	5.36673352955063e-54	1.66301774826574e-52	112.080768385933	PIN1	Down
PARP9	0.16795279548708	0.0171286755329219	17.6855344096597	5.47759749109145e-54	1.69435150863227e-52	112.060423442616	PARP9	Up
PIN1L	-0.174143635259506	-0.0452164834274171	-17.6798815119661	5.8171078777659e-54	1.7961741269464e-52	112.000587456528	PIN1L	Down
HNRPK	-0.158158855550608	-0.00777437110381938	-17.679444053734	5.8442415174158e-54	1.80135274004887e-52	111.995957112741	HNRPK	Down
SV2B	-0.426265009649144	-0.260822752562164	-17.6787920143084	5.88491954751372e-54	1.81068037900847e-52	111.989055543155	SV2B	Down
TOMM20	-0.345090856785774	-0.178787002457164	-17.6745125483569	6.15900871701319e-54	1.89166444410878e-52	111.943760394953	TOMM20	Down
FKBP3	-0.131709307194051	-0.0707481575891194	-17.6674013389258	6.64295260398587e-54	2.03670349325733e-52	111.868497998447	FKBP3	Down
LTBR	0.287020393698158	0.0773405070010803	17.6657335357243	6.76184519485223e-54	2.06950557864984e-52	111.850847453289	LTBR	Up
STEAP3	0.222828318683668	-0.0166166227099912	17.6653212016177	6.79156550309276e-54	2.07494858885351e-52	111.846483726631	STEAP3	Up
PCDHA5	-0.188680669533614	-0.0668650559971007	-17.6609325829622	7.11609010013568e-54	2.17028263685541e-52	111.800040275771	PCDHA5	Down
CASP4	0.256190475510727	-0.00889094915664608	17.6581784810582	7.3276118833732e-54	2.23087924659474e-52	111.770895594835	CASP4	Up
EMP1	0.469985112493635	-0.15399493663509	17.6579851145248	7.34269673301244e-54	2.23156363648056e-52	111.768849369529	EMP1	Up
ZNHIT3	-0.124131391300938	-0.0237503616180498	-17.6545734033051	7.61401096702463e-54	2.30998196598178e-52	111.73274700558	ZNHIT3	Down
CD163	0.437394768005018	-0.0719016067623289	17.6531627318752	7.72909936395062e-54	2.33956987149316e-52	111.717819834239	CD163	Up
SERPING1	0.253649163210084	0.0166771865432998	17.6530490047849	7.73845303790019e-54	2.33956987149316e-52	111.71661642909	SERPING1	Up
CDC14A	0.223243347489816	0.0113017087529738	17.6527900766089	7.75979121926573e-54	2.34194809992562e-52	111.713876581895	CDC14A	Up
FCER1G	0.351009823543053	-0.0488167661692004	17.6478862289632	8.17519823597858e-54	2.46304412711008e-52	111.66198804495	FCER1G	Up
ACTR10	-0.179775269729664	-0.0726960321641275	-17.640045075342	8.88607238012773e-54	2.66801285927389e-52	111.579025257757	ACTR10	Down
C6orf115	-0.174323747029173	-0.0704844810104703	-17.6400435763022	8.88621402162669e-54	2.66801285927389e-52	111.579009397969	C6orf115	Down
KIF7	0.167814907598364	0.0357219908128696	17.6369641253153	9.18199914398479e-54	2.75206677791434e-52	111.546429480624	KIF7	Up
NDUFC2	-0.165891449616787	-0.045650993186765	-17.6324573054171	9.63270463141563e-54	2.88218480744457e-52	111.498750351086	NDUFC2	Down
CHMP4B	-0.154568844074072	-0.0238488696602686	-17.6318276611583	9.69740756420911e-54	2.89655898790741e-52	111.492089330438	CHMP4B	Down
PACSIN1	-0.195933786309207	-0.00752877689054629	-17.6309835205597	9.78483408765601e-54	2.9176596188647e-52	111.483159222516	PACSIN1	Down
MRPS23	-0.177323855250619	-0.0692209784686525	-17.6299570619851	9.89220453201578e-54	2.94462471891374e-52	111.47230049939	MRPS23	Down
STK24	-0.153133609379308	-0.0689135819342192	-17.6269391825694	1.02147485727139e-53	3.03543913141979e-52	111.440375617912	STK24	Down
ABHD4	0.190844667536647	-0.0106562683623216	17.6225255916931	1.07054743573257e-53	3.17583560115614e-52	111.393688051688	ABHD4	Up
ERBB2IP	0.272005164320986	-0.0448508348862057	17.6206529226113	1.09207387188565e-53	3.23417584137312e-52	111.373879407561	ERBB2IP	Up
MYD88	0.252447098829897	-0.0347459880849742	17.6195397730451	1.1050739349461e-53	3.26710974236444e-52	111.362104977744	MYD88	Up
NME1	-0.199022781406131	-0.0510810715842272	-17.6182041014446	1.12087694335771e-53	3.30820454725474e-52	111.347976999137	NME1	Down
CDH8	-0.337235732550786	-0.148880062763941	-17.6166682431239	1.13932769700826e-53	3.35696147199857e-52	111.331731823142	CDH8	Down
GPR158	-0.424324626496371	-0.258232353420117	-17.6157374428113	1.15065703213163e-53	3.38460606541054e-52	111.32188664203	GPR158	Down
CES7	-0.158787791621096	-0.0701633518670415	-17.608762879291	1.23920755649337e-53	3.63891624359471e-52	111.248119199196	CES7	Down
LAMB2	0.156870840272041	0.0755867910721908	17.6053507790022	1.28497636592636e-53	3.76695263832441e-52	111.212032776086	LAMB2	Up
SLC25A5	-0.128383162869749	-0.00554400072604719	-17.5994494305046	1.36815651037641e-53	4.00404592195009e-52	111.149623337659	SLC25A5	Down
RBP4	-0.295628625748699	-0.085546030682064	-17.5961132243342	1.41753868601749e-53	4.14159538113076e-52	111.114343302211	RBP4	Down
KIAA1949	0.252354254161169	0.0450004013224016	17.5950613397692	1.43347476073594e-53	4.18112839607946e-52	111.103220010353	KIAA1949	Up
PCDHA12	-0.186631195712947	-0.0700957984920907	-17.5906010688466	1.50306049530773e-53	4.37675103022271e-52	111.056055773979	PCDHA12	Down
SSFA2	0.18882735874455	0.0515284269356273	17.590210682994	1.50930927102629e-53	4.38759738587307e-52	111.051927831939	SSFA2	Up
TM9SF1	0.105362386366424	0.0326344188898725	17.5894392387779	1.52173393320144e-53	4.41633100079696e-52	111.043770631011	TM9SF1	Up
CHAF1B	-0.229123175960421	-0.0830790740219762	-17.5817894926381	1.6506055747488e-53	4.78235455190553e-52	110.962886615	CHAF1B	Down
MKLN1	0.1658647553852	0.0218551191468277	17.5806102254492	1.67141967161264e-53	4.83460225812215e-52	110.950418353242	MKLN1	Up
C8orf79	-0.180254211514186	-0.0777633980260238	-17.5786493114264	1.70661191486831e-53	4.92819626712137e-52	110.929686199584	C8orf79	Down
UBE2E3	-0.188453645140477	-0.0535001016652137	-17.5772973120839	1.73130622022151e-53	4.9912151463235e-52	110.915392189535	UBE2E3	Down
TOB2	0.229323675381734	0.0391283033787659	17.5753839699177	1.76686468138382e-53	5.08529397701595e-52	110.895163763342	TOB2	Up
KHDRBS1	-0.148219608583171	-0.0610288921452134	-17.5744383175454	1.7847075938294e-53	5.12815815060006e-52	110.885166207702	KHDRBS1	Down
IL17RB	0.303406991275331	-0.0346218951157247	17.5719647719305	1.83223513815222e-53	5.25603558442874e-52	110.85901608722	IL17RB	Up
PECAM1	0.284644384712364	-0.020471110303572	17.5696863712656	1.87713093782123e-53	5.3759545672297e-52	110.834929681978	PECAM1	Up
KIAA1467	-0.302715116428312	-0.174562569070528	-17.56611995265	1.94962354002501e-53	5.57438414799255e-52	110.797228099261	KIAA1467	Down
RP5-1022P6.2	-0.285073053602791	-0.0815518087654839	-17.5658013547576	1.95623400548499e-53	5.5841004846225e-52	110.793860189593	RP5-1022P6.2	Down
C12orf43	-0.148989598994201	-0.0666331325657428	-17.5639249892355	1.99562273737921e-53	5.68719765026234e-52	110.774025314018	C12orf43	Down
ZNF558	0.157757662558877	-0.00055087125678995	17.5569661282175	2.14874730850856e-53	6.11355535370094e-52	110.700467631301	ZNF558	Up
NDUFA7	-0.1354324527541	-0.0155013083243666	-17.5560247105794	2.17034451407694e-53	6.16491324063947e-52	110.690516960219	NDUFA7	Down
NMNAT2	-0.279010535151282	-0.0694132071743237	-17.5542430510146	2.211813119784e-53	6.27245665160277e-52	110.671685329925	NMNAT2	Down
CASP1	0.266595398663102	-0.000581001364506807	17.5467698720326	2.39455268240351e-53	6.77962603109163e-52	110.592700208168	CASP1	Up
UQCRC2	-0.16382710400849	-0.048329593421778	-17.5406554387983	2.55522931473251e-53	7.2227815296439e-52	110.528080964867	UQCRC2	Down
VDAC2	-0.206347478062383	-0.0935687173878665	-17.5316037501871	2.81307369396208e-53	7.93871316490858e-52	110.432428328127	VDAC2	Down
NEDD4	0.202502517910292	-0.0198803348820164	17.5289627994111	2.89308883763314e-53	8.15128952243348e-52	110.404522298796	NEDD4	Up
NSF	-0.253199499082589	-0.0100066464384172	-17.5286233831545	2.90353594688848e-53	8.16748687713743e-52	110.400935864952	NSF	Down
VAMP5	0.126716467209787	0.0439977090513575	17.5275947208547	2.93542853038902e-53	8.24385938162886e-52	110.390066615933	VAMP5	Up
CMAS	-0.25281559845996	-0.173137625370697	-17.5265160196534	2.96924845699991e-53	8.32538954459459e-52	110.378668776564	CMAS	Down
OCA2	-0.255558609966521	-0.0904587182607824	-17.5182590523762	3.241351092654e-53	9.07369523264045e-52	110.291428260648	OCA2	Down
FAM19A1	-0.30295190011314	-0.118744251812396	-17.5113983601564	3.48628994053888e-53	9.74367593670867e-52	110.218946766179	FAM19A1	Down
FAM38A	0.202200653615534	0.0400459067957409	17.5103397727662	3.52569593022703e-53	9.83799326662385e-52	110.207763575315	FAM38A	Up
SASH1	0.23467500209824	-0.000711746298297536	17.5101298536943	3.53356288586819e-53	9.84414378332253e-52	110.205545952491	SASH1	Up
ADCY2	-0.176707056232824	-0.0519186803044507	-17.5088899468357	3.58038876477433e-53	9.95420319944932e-52	110.192447465039	ADCY2	Down
ST8SIA5	-0.166520258897	0.033860936204345	-17.5087813094639	3.58452094043677e-53	9.95420319944932e-52	110.191299819177	ST8SIA5	Down
ANXA2P1	0.384407048361094	-0.0306827302047738	17.4964985503513	4.08379476716341e-53	1.13225978042055e-51	110.061554137301	ANXA2P1	Up
MRPL28	-0.118412766101853	-0.0610185212480079	-17.4940944036156	4.18936205113018e-53	1.15967945695616e-51	110.036160766436	MRPL28	Down
FSTL1	0.262203543884307	0.0130629899385473	17.4932303542845	4.22796514832018e-53	1.16850470808264e-51	110.027034575657	FSTL1	Up
VDAC1	-0.224981007212536	-0.109141462745392	-17.4919915841766	4.28393032506212e-53	1.18209277414095e-51	110.013950702417	VDAC1	Down
PRMT6	-0.207465633209763	-0.0603875572673831	-17.4907701222949	4.33983805307998e-53	1.19562194476612e-51	110.001049825969	PRMT6	Down
PLCB1	-0.218557908175279	-0.0565418581277447	-17.4906150637646	4.34698719797998e-53	1.19569660521652e-51	109.999412136985	PLCB1	Down
DLEU7	-0.270170621084787	-0.130255008048943	-17.486091696343	4.56080009725006e-53	1.25252683871398e-51	109.951638796064	DLEU7	Down
PCDH8	-0.423010436387946	-0.161707421319994	-17.4773933506568	5.00192561738936e-53	1.37150591376493e-51	109.85977880416	PCDH8	Down
TOB1	0.115315782401122	0.0330346353043433	17.4757282174603	5.09110928618982e-53	1.39376132017518e-51	109.84219503316	TOB1	Up
TIMM23	-0.108025871002589	-0.0172993924522287	-17.4651540261331	5.6957266050051e-53	1.55683193870139e-51	109.73053992377	TIMM23	Down
SLC39A3	-0.105635440113887	-0.0224362422832123	-17.456981969599	6.21169624424651e-53	1.69519823406564e-51	109.644259098838	SLC39A3	Down
MARK1	-0.272559538755295	-0.140753773353931	-17.4485461960761	6.79333190565921e-53	1.85102322645736e-51	109.555202780812	MARK1	Down
MAGEH1	-0.196178054006996	-0.125707294373806	-17.4448401235292	7.06576921703026e-53	1.92224306837017e-51	109.516080680723	MAGEH1	Down
NGEF	-0.209520967230313	-0.0639004841717074	-17.4435478245952	7.1633116931389e-53	1.94573453864885e-51	109.502439303763	NGEF	Down
ME3	-0.206559516857908	-0.0719113915976124	-17.443180220547	7.191303296179e-53	1.95029042902926e-51	109.498558951229	ME3	Down
MSN	0.246144494709743	0.0218916233926487	17.4427579216554	7.22359457508443e-53	1.9559963877456e-51	109.494101272341	MSN	Up
PLTP	0.248280831017265	0.11405596876323	17.439819905275	7.45229625992882e-53	2.01478566380408e-51	109.463088950041	PLTP	Up
KCNK3	-0.210682383035279	-0.0582863367246487	-17.4376553177103	7.62540699600267e-53	2.05838626115699e-51	109.440241279868	KCNK3	Down
SLC15A3	0.19324860231986	0.0251082434183567	17.4350526714476	7.83887749906705e-53	2.11272940222917e-51	109.412770596879	SLC15A3	Up
WBP11	-0.116873272445875	-0.0349792673499266	-17.4315237626685	8.13788579283144e-53	2.18992270313594e-51	109.375524675905	WBP11	Down
LARGE	-0.180212841392725	-0.0690633511346398	-17.4309676447279	8.18603446459738e-53	2.19947485521732e-51	109.369655265116	LARGE	Down
NEK10	-0.152615404072226	-0.065375881427215	-17.4266525260362	8.56943722894055e-53	2.29893667882566e-51	109.324113737603	NEK10	Down
VLDLR	-0.21899407169633	-0.111486919084114	-17.4238554583932	8.82748906412132e-53	2.36451571480254e-51	109.294594904771	VLDLR	Down
CENTD2	0.172420330201909	-0.00743112515545096	17.4190534489128	9.28874368567578e-53	2.48423877279673e-51	109.243919259261	CENTD2	Up
CXorf40A	-0.139052305249629	-0.0573772537181075	-17.4156691494198	9.62820937809754e-53	2.57107207110365e-51	109.208206487064	CXorf40A	Down
CD2AP	0.120610292538688	0.0227869643500615	17.4141271094051	9.78696792597106e-53	2.60945782860554e-51	109.191934617082	CD2AP	Up
HMG20B	0.144850314181492	0.0319374643833451	17.4117153070632	1.00405307149663e-52	2.67296456277141e-51	109.166485475918	HMG20B	Up
C1R	0.385286231838969	-0.0176933868704735	17.4112313840368	1.00921925600905e-52	2.68260971658429e-51	109.161379249331	C1R	Up
HARS2	-0.148682142064655	-0.0280583268164302	-17.4097620879743	1.0250681820023e-52	2.72057790472182e-51	109.145875813164	HARS2	Down
LAT2	0.336809345203607	-0.112482883318289	17.4048004840359	1.08044790671374e-52	2.8631869527914e-51	109.093524956309	LAT2	Up
CRHBP	-0.370225942313583	-0.199682983031581	-17.3991216032932	1.14751065146905e-52	3.03496891273498e-51	109.033609845335	CRHBP	Down
USMG5	-0.159443636402479	-0.000888176983929319	-17.3990187393732	1.14876296858008e-52	3.03496891273498e-51	109.032524616277	USMG5	Down
NDUFA6	-0.115635318371031	-0.0333392394169169	-17.3966384394347	1.17812631437614e-52	3.10782213188389e-51	109.007412491396	NDUFA6	Down
PCDHA11	-0.187162086787066	-0.0687491821122715	-17.3925043799222	1.23091684172068e-52	3.24216036007156e-51	108.963799963253	PCDHA11	Down
RAB3C	-0.259227191197696	-0.122637953108847	-17.3894547042709	1.27136867227566e-52	3.34364190602724e-51	108.931628622434	RAB3C	Down
ARMC3	0.205337582797921	0.00942717751790422	17.3850787597707	1.33174307543468e-52	3.4971331757336e-51	108.885468428959	ARMC3	Up
DNAJC1	0.138940919144724	0.013704796111285	17.372238755566	1.52593431376153e-52	4.00103199252346e-51	108.750038321216	DNAJC1	Up
OSBPL10	-0.174473745055836	-0.0739912610274905	-17.3705291045355	1.55384030762395e-52	4.06806625116488e-51	108.732007364053	OSBPL10	Down
ANXA2P2	0.39321726363052	-0.0593721508536608	17.3650284780766	1.64713025869014e-52	4.30582141610066e-51	108.67399718313	ANXA2P2	Up
EAF1	-0.141053499917621	-0.0710312436682602	-17.3603433185248	1.73098881129662e-52	4.51824466900607e-51	108.624590097888	EAF1	Down
MTM1	0.160339311999935	0.025010241249666	17.3542910572464	1.84565993391428e-52	4.81033767483747e-51	108.560770542317	MTM1	Up
PLEKHB2	-0.211603892308395	-0.0891244941400421	-17.3529943473318	1.87119880220905e-52	4.86959879904222e-51	108.547097686243	PLEKHB2	Down
C1orf33	-0.130391292861466	-0.0365662296052802	-17.3528348649027	1.87436410738057e-52	4.87054493911866e-51	108.545416075989	C1orf33	Down
KLHL6	0.265054667249297	-0.0080526185944454	17.3520582022209	1.88985541975229e-52	4.90346964432444e-51	108.537226858007	KLHL6	Up
METTL7A	0.263124717179992	0.01616556198965	17.3516121373874	1.89881037723505e-52	4.91403842641827e-51	108.532523536158	METTL7A	Up
C9orf88	0.239326360535045	0.0751029546458516	17.3515737861161	1.89958227252248e-52	4.91403842641827e-51	108.53211916034	C9orf88	Up
DYNC1LI1	-0.192997221066725	-0.116766729493052	-17.3513095926393	1.90490821270563e-52	4.92049396280455e-51	108.52933350943	DYNC1LI1	Down
TMEM38A	-0.182833316764159	-0.0317604381785426	-17.3500820945882	1.92984995015809e-52	4.97752396640181e-51	108.516390913052	TMEM38A	Down
VSNL1	-0.2805751177395	-0.111890720727299	-17.3495335890124	1.94110031896941e-52	4.9991241399947e-51	108.51060759769	VSNL1	Down
DSC2	0.252842640717467	-0.0598962867195688	17.3418690558297	2.10533595210492e-52	5.41407695138934e-51	108.429798647546	DSC2	Up
CLTA	-0.288299465079735	-0.163407061705562	-17.3409468086155	2.12601104335461e-52	5.45916927292121e-51	108.42007569853	CLTA	Down
NHP2L1	-0.144807458329844	-0.038252518721809	-17.334465219382	2.27715153886412e-52	5.8386434146923e-51	108.351745573948	NHP2L1	Down
NDUFAB1	-0.207677595071295	-0.0420044141567937	-17.3329983853806	2.3128185122172e-52	5.92136038532899e-51	108.336282699103	NDUFAB1	Down
BFSP1	-0.14045441259211	-0.0649950035984501	-17.3326928619249	2.32031743174612e-52	5.93182326962862e-51	108.333062008205	BFSP1	Down
ATP5B	-0.206238202831902	-0.0508728372183333	-17.3370012451083	2.3372397633993e-52	5.96631072642196e-51	108.326550329258	ATP5B	Down
FHL2	-0.23701696161747	-0.0898131192400023	-17.3312279067811	2.35661280508581e-52	6.00694384217181e-51	108.317619279747	FHL2	Down
POLA	0.118102737729519	0.0245350202641023	17.3178253830788	2.71614442373789e-52	6.9108582435185e-51	108.176350535405	POLA	Up
C1QB	0.344188305018	-0.0228983771071577	17.317719849983	2.71918260386945e-52	6.9108582435185e-51	108.175238261905	C1QB	Up
ADFP	0.311635335745121	-0.0492682008809888	17.3097922203541	2.95738825276594e-52	7.50529012935519e-51	108.091688646148	ADFP	Up
SLC39A12	0.343169419854251	-0.0250185393656087	17.3088773829132	2.98618492185525e-52	7.56732342296381e-51	108.082047670012	SLC39A12	Up
CLK3	0.103311891239678	0.0146826304885039	17.3027687913915	3.18577930931873e-52	8.06136645024699e-51	108.01767536676	CLK3	Up
TMEM121	-0.14008128311763	-0.0410054873090126	-17.3008908558803	3.2497773047638e-52	8.21135591075784e-51	107.997886684172	TMEM121	Down
MRPL15	-0.170747625069225	-0.0659804345761236	-17.3001518979899	3.27531082736892e-52	8.26386116443851e-51	107.990100068063	MRPL15	Down
MOAP1	-0.294758124358498	-0.143320971211668	-17.2994601742024	3.29939379787805e-52	8.31255967859593e-51	107.982811237046	MOAP1	Down
YWHAQ	-0.129912041774984	-0.0040316087932169	-17.2986621772214	3.3273965641557e-52	8.37097856313787e-51	107.974402662954	YWHAQ	Down
MYB	-0.16095511046068	-0.0347557866730357	-17.2963914656965	3.4083843995489e-52	8.56233445112111e-51	107.950476409647	MYB	Down
SH3TC1	0.249265215742753	-0.0212828574663976	17.2933518839821	3.51988510880608e-52	8.82968004783333e-51	107.91844971983	SH3TC1	Up
KCNG3	-0.190045993698371	-0.04536406975849	-17.2930401302135	3.53152515821078e-52	8.84611431561042e-51	107.91516498145	KCNG3	Down
GAP43	-0.327900038296806	0.028249380151854	-17.2805637839623	4.03031420119134e-52	1.00810046148936e-50	107.783720761972	GAP43	Down
INPP5D	0.234960757518895	0.00276635389824769	17.2791574846664	4.09077581094877e-52	1.02175354450479e-50	107.76890603066	INPP5D	Up
FAM84A	-0.375090895334781	-0.218430704132082	-17.2786955433706	4.11083325492504e-52	1.02529017652248e-50	107.764039744098	FAM84A	Down
S100A10	0.347881190572545	0.0247130444911788	17.2738474779554	4.327353500679e-52	1.07774660824934e-50	107.712969871308	S100A10	Up
UQCRQ	-0.109425834883751	-0.00319412950734559	-17.2724068999181	4.39386006813486e-52	1.09274482724544e-50	107.69779532179	UQCRQ	Down
SLC9A9	0.21135664535966	-0.0185223409946259	17.2713612777363	4.4427714134364e-52	1.10125363856682e-50	107.686781273761	SLC9A9	Up
IFITM1	0.358353424615216	0.00618102311134124	17.2713431339413	4.44362491326424e-52	1.10125363856682e-50	107.686590157614	IFITM1	Up
RTN1	-0.406783607501598	-0.124456460995202	-17.2712697615462	4.44707808487062e-52	1.10125363856682e-50	107.685817296075	RTN1	Down
METAP1	-0.116790511244343	-0.023994338880207	-17.269463015588	4.53296091860334e-52	1.12092450368422e-50	107.666786326463	METAP1	Down
FBLN1	0.214118162608687	0.0275854271299705	17.2593809099296	5.04353395603787e-52	1.24540900982617e-50	107.560596648731	FBLN1	Up
RIN2	0.188755820950682	0.0282991515626796	17.2547178524303	5.29872776612129e-52	1.30656856008869e-50	107.511487645289	RIN2	Up
STARD8	0.220689451900877	0.0500363992596146	17.2542982022795	5.32231690472607e-52	1.31052630413255e-50	107.507068241539	STARD8	Up
B3GALT6	-0.121225917590523	-0.0460708341062158	-17.2526614605072	5.41532717096203e-52	1.33154239801986e-50	107.489831674502	B3GALT6	Down
MANBAL	-0.101450279665546	-0.0535579235570848	-17.2464990776979	5.78031213530733e-52	1.41927890056755e-50	107.424938700021	MANBAL	Down
OGFRL1	0.221242592838484	-0.00698364568433028	17.2436668336717	5.95620334002438e-52	1.46040393318736e-50	107.395115465709	OGFRL1	Up
EEF1D	0.175605483045584	0.092663130997787	17.2408229499593	6.13819633070395e-52	1.50290711285856e-50	107.365170753094	EEF1D	Up
CASP7	0.226549671684712	0.00144224416501523	17.2399944919536	6.19225032412932e-52	1.51400955885603e-50	107.356447698028	CASP7	Up
DDIT4L	0.370752485665878	-0.0347455916247245	17.2379198340445	6.32970980118181e-52	1.54544487617619e-50	107.334603477997	DDIT4L	Up
CNKSR2	-0.317955917938665	-0.201520915341265	-17.2280040145153	7.02998274877439e-52	1.71401430721871e-50	107.230207133588	CNKSR2	Down
NDRG4	-0.259343640905845	-0.025223066145203	-17.2270662162247	7.10008968619631e-52	1.72868290062796e-50	107.220334435221	NDRG4	Down
LYCAT	-0.130970863181412	-0.048108801589752	-17.2260721820207	7.17516316929087e-52	1.74451799349584e-50	107.20986984154	LYCAT	Down
KCNV1	-0.322078648480885	-0.169404869669671	-17.2205301705407	7.60848657083493e-52	1.84728953278484e-50	107.151529332669	KCNV1	Down
MAP3K3	0.124689756287353	0.011025073742877	17.2202390936021	7.63195459007428e-52	1.85040304872875e-50	107.148465293649	MAP3K3	Up
AQP11	-0.20979759170162	-0.0714940326963546	-17.2192962758218	7.70846657934239e-52	1.86635073837449e-50	107.138540744038	AQP11	Down
DRP2	-0.216446966240342	-0.0649310955568701	-17.2191330439611	7.72179083627959e-52	1.8669765215283e-50	107.13682249986	DRP2	Down
TRIM36	-0.235568156175389	-0.092680294070636	-17.2167828032423	7.91620556578142e-52	1.91132385493811e-50	107.112083321903	TRIM36	Down
PLA1A	0.354351037796677	-0.00819977709656736	17.2161316310756	7.97093104389457e-52	1.92186775682473e-50	107.105229065473	PLA1A	Up
TIMM8A	-0.208025532463978	-0.0690099644475822	-17.2138155740952	8.16865604218023e-52	1.96681324982356e-50	107.080850651321	TIMM8A	Down
CSRP1	0.241968932378347	0.0394709211793181	17.2111999653249	8.39785047630377e-52	2.01920100525677e-50	107.053320082828	CSRP1	Up
TRIM21	0.170371113434658	0.0407633678527345	17.2047871614744	8.9873230682164e-52	2.15795061074412e-50	106.985826104495	TRIM21	Up
BRP44	-0.152770733460869	-0.0431464693552204	-17.2025062950516	9.20680008114311e-52	2.2076001739392e-50	106.961821612987	BRP44	Down
SLC43A1	0.166003666749689	0.0226508846858523	17.1898495791664	1.05256386375383e-51	2.52035402307114e-50	106.828631602656	SLC43A1	Up
EIF4E	-0.181592703262574	-0.0785866493851401	-17.1816598583796	1.14779320933924e-51	2.74459933303348e-50	106.742460646739	EIF4E	Down
B4GALT1	0.260081635606729	0.0448285787215526	17.1786246084264	1.18523230538636e-51	2.83023054901601e-50	106.710526557536	B4GALT1	Up
VAMP8	0.253184967137916	-0.00133398509850561	17.178438143091	1.18757167877143e-51	2.83192675771777e-50	106.708564783155	VAMP8	Up
AQP4	0.290891226346281	-0.0653350461025994	17.1780282461494	1.19273042462014e-51	2.84033228788994e-50	106.704252334465	AQP4	Up
DGKI	-0.12194198704764	-0.0674937747175425	-17.1766107673848	1.21074320497519e-51	2.87928315667423e-50	106.689339484521	DGKI	Down
ANXA5	0.219269777443212	0.0106136207324901	17.1717070027659	1.27518021825486e-51	3.02837881340744e-50	106.637750642017	ANXA5	Up
MTMR3	0.105317803613231	-0.000768212942159463	17.1705518891499	1.29085060073393e-51	3.06141157478291e-50	106.625599035925	MTMR3	Up
WBSCR1	-0.0988050657238746	-0.00530823399772305	-17.168231557946	1.32291204341986e-51	3.13317479057368e-50	106.601190086217	WBSCR1	Down
FBXW9	-0.100304814655713	-0.0132136825608119	-17.1548175225271	1.52448143294878e-51	3.60565785447369e-50	106.460094375856	FBXW9	Down
C16orf5	0.146082749049113	0.0252055670764637	17.1299226573724	1.98335177508174e-51	4.6845906600572e-50	106.198303362934	C16orf5	Up
EPHX1	0.238651577848291	0.0792204487855983	17.1227466204702	2.13960609980939e-51	5.04679951683668e-50	106.12285712296	EPHX1	Up
PGM2L1	-0.233312725964012	-0.0641689666187396	-17.1212875364754	2.17285050091693e-51	5.11827006882656e-50	106.107517723015	PGM2L1	Down
TECTA	-0.170917284666523	-0.0467202870356586	-17.1153540704997	2.31344062042937e-51	5.44206383566227e-50	106.045142053522	TECTA	Down
CYBRD1	0.275389173034201	0.0539740497650544	17.1134995358909	2.35921940308276e-51	5.53638810463791e-50	106.025647233457	CYBRD1	Up
MGST3	-0.141342968859382	-0.028781713950707	-17.1134719266189	2.35990772292723e-51	5.53638810463791e-50	106.025357009133	MGST3	Down
COG8	-0.143259491585009	-0.0813695134050313	-17.113276951802	2.36477430422753e-51	5.54032836990449e-50	106.023307467565	COG8	Down
CDA	0.302641181314019	0.0366594085807343	17.1090774390381	2.47206191715558e-51	5.7838929162628e-50	105.979164206305	CDA	Up
RPL41	-0.166099065372229	-0.0390476200842769	-17.1084514398597	2.48846580804651e-51	5.81444752783341e-50	105.972584214997	RPL41	Down
AP3M1	0.125620301513328	-0.0111205939751468	17.1071159129001	2.52382669001327e-51	5.8891547891531e-50	105.958546431476	AP3M1	Up
HBP1	0.17745454112113	-0.00352819499481796	17.1039193386215	2.61051420433563e-51	6.08326795283787e-50	105.924948111442	HBP1	Up
TMEFF1	-0.348273977095889	-0.191033447595355	-17.1034234222474	2.6242268248528e-51	6.10703602720764e-50	105.919735798102	TMEFF1	Down
NDN	-0.205548294678598	-0.0953113177328145	-17.1028701921814	2.63960913969788e-51	6.13462102734064e-50	105.913921131721	NDN	Down
ACTN2	-0.335034702462293	-0.222718265940991	-17.0999793838376	2.72146357887533e-51	6.31641159615071e-50	105.883538293288	ACTN2	Down
CCDC50	0.191282768363166	0.0710800587513627	17.0990042252157	2.74964355401111e-51	6.37330713905721e-50	105.873289491394	CCDC50	Up
TIMP1	0.421754839891123	-0.105236638604554	17.0960439662432	2.83698632077229e-51	6.56700002667184e-50	105.842178337485	TIMP1	Up
RNF135	0.138424520632866	0.021533890594244	17.0945390713543	2.88244531991681e-51	6.66335497891408e-50	105.826362958053	RNF135	Up
ODZ2	-0.230743191356744	-0.0991882677246171	-17.0913019397625	2.98271141086975e-51	6.88598342185389e-50	105.792344077107	ODZ2	Down
RNASET2	0.21426023996169	-0.00311100679670359	17.0861266175146	3.15029640927414e-51	7.2632298115148e-50	105.737959895567	RNASET2	Up
NDUFS3	-0.117735483201133	-0.0301296753125813	-17.0756685089142	3.51819406091031e-51	8.10070007349202e-50	105.628073788315	NDUFS3	Down
C8orf46	-0.131444885042178	-0.00283537111959777	-17.074508248734	3.56156738919829e-51	8.18972056796601e-50	105.615883580399	C8orf46	Down
DDIT4	0.388789741875885	-0.0137376485437694	17.062307655967	4.0512828485661e-51	9.30350079781679e-50	105.487710281614	DDIT4	Up
DUSP6	-0.316751114435098	-0.0590679756453924	-17.0597738651752	4.16113001557829e-51	9.54315094865606e-50	105.46109419506	DUSP6	Down
PEX11B	-0.138570983874199	-0.0766009397977323	-17.0555684024935	4.35005359691914e-51	9.9632848127592e-50	105.416920122382	PEX11B	Down
CDKN2C	0.109200442588863	0.0344045802351271	17.0520857566111	4.51297344979135e-51	1.03228329541017e-49	105.380340402357	CDKN2C	Up
LPIN1	0.13219232927843	0.0135930304194579	17.0504898952733	4.5896510212931e-51	1.0484427510402e-49	105.363578964482	LPIN1	Up
C1QC	0.372164419927386	0.0179979789559249	17.0468185047218	4.77102927787258e-51	1.08844583945587e-49	105.325019482222	C1QC	Up
CSDA	0.464830884221071	-0.0851981710069711	17.0412143766537	5.06178891570174e-51	1.15326524915543e-49	105.26616475969	CSDA	Up
VIM	0.393943183113503	0.105978093438357	17.0340314565871	5.46048332963151e-51	1.24247437437584e-49	105.190736073677	VIM	Up
TOMM70A	-0.218215961582045	-0.154087975046465	-17.0292566681647	5.74271584651083e-51	1.30498525850646e-49	105.140599543855	TOMM70A	Down
TSPYL1	-0.208464510402369	0.000401080383344947	-17.0307537675097	5.94393363577552e-51	1.34894702773266e-49	105.107061329447	TSPYL1	Down
UCHL5	-0.18284135281882	-0.0797111909321584	-17.021774705553	6.21454944473597e-51	1.40852317532321e-49	105.062043546237	UCHL5	Down
DHDDS	-0.118483426927153	-0.00929967249703916	-17.016182159945	6.59234441153003e-51	1.49220462565154e-49	105.003330511022	DHDDS	Down
FCGR2A	0.392921786973587	-0.0769244252185393	16.9975853426519	8.02146848493084e-51	1.8133317053581e-49	104.808125222017	FCGR2A	Up
FGF12	-0.429264326155792	-0.2482991380229	-16.9947817422117	8.26225564358217e-51	1.86533833906536e-49	104.778700987913	FGF12	Down
GNB1	-0.126415807817749	0.0663259227759628	-16.9933965493945	8.38387384123511e-51	1.89034063367096e-49	104.764163587874	GNB1	Down
GNG5	0.197879121611956	0.03217890594093	16.990917419371	8.60601886940808e-51	1.93791492261386e-49	104.738146167036	GNG5	Up
ANXA2	0.393112185472862	-0.0484161666003503	16.9884745431903	8.830664619578e-51	1.9859285090135e-49	104.712510085673	ANXA2	Up
CHCHD2	-0.161284817531745	-0.0439115563079866	-16.9877667071057	8.89684450399106e-51	1.99822667774393e-49	104.705082059294	CHCHD2	Down
OTOS	0.24427108915547	-0.0131936906110295	16.9871132234899	8.9583823008822e-51	2.00945184411014e-49	104.698224471779	OTOS	Up
PPP1R14B	0.18507357890313	0.0732266148041395	16.9830937205025	9.34635448710073e-51	2.09353530250253e-49	104.656045597345	PPP1R14B	Up
EBI3	0.276984638492384	0.0192670672311778	16.9829825267532	9.35732242317343e-51	2.09353530250253e-49	104.654878812979	EBI3	Up
MS4A4A	0.373908056899688	-0.0557275264980493	16.9826956943594	9.38567439807764e-51	2.0971794824702e-49	104.651869015814	MS4A4A	Up
TOR1A	-0.0915295162360663	-0.00413168168013567	-16.9796105163713	9.69610696231335e-51	2.16376281685308e-49	104.619496300909	TOR1A	Down
RPGR	0.142253022633415	0.0131826956578636	16.975777303812	1.00961296459523e-50	2.25014253545172e-49	104.579276400021	RPGR	Up
AATF	0.0980551830788925	-0.00257088590454706	16.9753067061218	1.01463622998277e-50	2.2584425380308e-49	104.574338811065	AATF	Up
ZC3H12C	0.166149016155455	0.00608148700359574	16.9744802394975	1.02351860593739e-50	2.27530018486133e-49	104.565667464251	ZC3H12C	Up
SLC25A4	-0.225050569328221	-0.0883347007570777	-16.9667102313436	1.11091744212838e-50	2.46643535299615e-49	104.484148846917	SLC25A4	Down
SNX10	-0.229999103584655	-0.0587138964177011	-16.9653280292713	1.12722800421237e-50	2.49945556444232e-49	104.469648470994	SNX10	Down
RQCD1	-0.20014388017535	-0.101683395158892	-16.9615405810469	1.1731574290305e-50	2.59798327977914e-49	104.429916618739	RQCD1	Down
STK32C	-0.202138467143683	-0.0412380447310587	-16.9613999841454	1.17489792786989e-50	2.59852742723793e-49	104.428441741117	STK32C	Down
DYNC1I1	-0.366331253441284	-0.193249984756265	-16.9605770489739	1.18513717992113e-50	2.61784304139122e-49	104.419809114688	DYNC1I1	Down
C7	0.33967465747519	0.015397378646199	16.9560672526487	1.24285275050054e-50	2.74184672775399e-49	104.372502908536	C7	Up
FYCO1	0.163385364355227	0.0293695670143948	16.953569824779	1.27601340487206e-50	2.81143435111482e-49	104.346307032184	FYCO1	Up
HSPB1	0.459305056331948	0.00537165393660214	16.9581373540263	1.27787405894421e-50	2.81196995451724e-49	104.345582763904	HSPB1	Up
FBXL2	-0.204809268602038	-0.0561734311681809	-16.950881954192	1.31269062197483e-50	2.88493220890145e-49	104.318114595099	FBXL2	Down
NME5	-0.255476865897269	-0.127168751790823	-16.9422080361404	1.43838508896506e-50	3.15718262456674e-49	104.227143147924	NME5	Down
PPCS	-0.152019734735597	-0.0536158370158735	-16.9412727535088	1.4526366609397e-50	3.18100084177869e-49	104.217334628323	PPCS	Down
TMEM9	-0.0869086919188557	-0.00187454176513956	-16.9412558091466	1.45289615069735e-50	3.18100084177869e-49	104.217156930165	TMEM9	Down
C14orf44	-0.23298170451735	-0.16242733949897	-16.9334986237359	1.57668776356403e-50	3.44769057632669e-49	104.135810554101	C14orf44	Down
CPVL	0.319523789320439	-0.0533785485468114	16.9326228386604	1.59130951275431e-50	3.47529203137198e-49	104.126627116479	CPVL	Up
GPRASP2	-0.202377464819794	-0.0796271509903361	-16.9323889640459	1.59523704609129e-50	3.47949821947942e-49	104.124174738307	GPRASP2	Down
TUSC3	-0.244883868798291	-0.121139131323316	-16.9264338449434	1.69857132541277e-50	3.70024610538541e-49	104.061732864535	TUSC3	Down
DGKG	0.213723850379841	0.045431703624694	16.926280195258	1.7013241401072e-50	3.70160436190533e-49	104.060121853551	DGKG	Up
C1orf79	0.128918848388187	0.0188500495286506	16.921269053077	1.79358903695059e-50	3.89746897729364e-49	104.007582132001	C1orf79	Up
CLEC5A	0.267619686455481	0.0641717312601808	16.9193552737733	1.83012958689489e-50	3.97190670893643e-49	103.987517938072	CLEC5A	Up
PTK9L	-0.0987461603504865	0.00195143494416904	-16.9131371964864	1.95406434976577e-50	4.23559284991622e-49	103.922330925647	PTK9L	Down
CCDC69	0.137140702044199	0.0340003203680876	16.9056426166855	2.11463066461949e-50	4.57792521466316e-49	103.843769348331	CCDC69	Up
IQWD1	-0.209868885383759	-0.108313701863658	-16.9000074970808	2.2439792064259e-50	4.85190727916764e-49	103.784704961415	IQWD1	Down
PRKCZ	-0.174737263505055	-0.0771764083576476	-16.8982501739833	2.28591090442585e-50	4.9364316972098e-49	103.766286581321	PRKCZ	Down
COL8A2	0.308983809233805	-0.0163860772468434	16.8980065698367	2.29178499835861e-50	4.94297647784939e-49	103.763733419575	COL8A2	Up
NLE1	-0.170496180694361	-0.0526777627504714	-16.894715877672	2.37262745671818e-50	5.11099822894534e-49	103.729245259969	NLE1	Down
ARAF	0.152083443249801	0.0579635944347886	16.8928909997348	2.41868044502315e-50	5.2037550564706e-49	103.710120287733	ARAF	Up
CRI2	-0.21520379450793	-0.147721764570168	-16.8922434070423	2.43523694087909e-50	5.23022648071187e-49	103.703333546258	CRI2	Down
TRIM67	-0.171581304494233	-0.02033709103894	-16.8920634913193	2.43985676278955e-50	5.23022648071187e-49	103.701448048883	TRIM67	Down
TERF2IP	-0.205021645712077	-0.127846324685409	-16.8920575229031	2.44001016788848e-50	5.23022648071187e-49	103.701385500608	TERF2IP	Down
PCP4	-0.33678858267236	-0.148922828551814	-16.8855239979481	2.61385122894881e-50	5.59595933054756e-49	103.632918137269	PCP4	Down
TNS1	0.236515029345119	0.0333307322401659	16.8791877576223	2.79424804542897e-50	5.97481033477701e-49	103.5665242793	TNS1	Up
ATBF1	0.197331437433563	0.0240214664826878	16.8775554649436	2.84270107265827e-50	6.07094784362302e-49	103.549421384366	ATBF1	Up
CCNA1	-0.203760863665787	-0.0778812559467945	-16.8695267071355	3.09351968633358e-50	6.59849646959791e-49	103.465303179153	CCNA1	Down
RASGRP1	-0.259195645996332	-0.0899957412039255	-16.8629830815459	3.31420108188632e-50	7.06054799111665e-49	103.396752015992	RASGRP1	Down
RP11-529I10.4	-0.145185795126826	-0.0574443824810007	-16.86038424338	3.40614678031666e-50	7.24754658861993e-49	103.369528313946	RP11-529I10.4	Down
ELOVL7	0.266580219785506	0.0122011302813362	16.8585844472605	3.47131147011278e-50	7.37717342254775e-49	103.350675440134	ELOVL7	Up
KIAA0317	-0.0971597913941721	-0.0106277065014307	-16.8570922852709	3.5262806977588e-50	7.48484293648827e-49	103.335045404596	KIAA0317	Down
DDN	-0.35839214801625	-0.192383495419801	-16.8540881541111	3.63959961496806e-50	7.71595118373228e-49	103.303578873773	DDN	Down
PPP2R2C	-0.193378977024321	0.0368371185158395	-16.8531229505285	3.67677445377401e-50	7.7852676132043e-49	103.29346921451	PPP2R2C	Down
CCND2	-0.144374811160771	-0.0335764973629374	-16.838652079585	4.28181210888243e-50	9.05397518097459e-49	103.141916392339	CCND2	Down
PARK2	-0.24346276388105	-0.160848069063268	-16.838551059313	4.28636767944207e-50	9.05397518097459e-49	103.140858522376	PARK2	Down
TNXB	0.207616289628717	0.0385244541756664	16.8377796433166	4.32131513283778e-50	9.11671629481214e-49	103.132780414312	TNXB	Up
RPP40	-0.132247948798162	-0.0729650624912345	-16.8332456795683	4.53254481116515e-50	9.55075866633879e-49	103.085303506599	RPP40	Down
PSMC3	-0.140208305368454	-0.0653574689749011	-16.8296067089549	4.70951315451842e-50	9.91164366563538e-49	103.047200672667	PSMC3	Down
SNAPC5	-0.178758568576275	-0.12873011557171	-16.8291207287055	4.73366356307203e-50	9.9504241088808e-49	103.042112235788	SNAPC5	Down
HS6ST3	-0.279845938444065	-0.0781767755182775	-16.8254761797056	4.91876207926088e-50	1.0327024152883e-48	103.003953271302	HS6ST3	Down
HIVEP1	-0.0994652725148992	-0.0395813426812115	-16.8230610299275	5.04538667377068e-50	1.05800967354439e-48	102.97866740746	HIVEP1	Down
HTR7P	-0.177999385219071	-0.0321582002227473	-16.8223390454176	5.08386806358208e-50	1.06479472791941e-48	102.971108627008	HTR7P	Down
ZNF217	0.220575557731696	-0.0320746231917287	16.8220306266885	5.10039583434231e-50	1.06697089271007e-48	102.967879676785	ZNF217	Up
CBFB	0.214983635521502	-0.0242613479390387	16.8197142205835	5.22625616864866e-50	1.09198602446861e-48	102.943628822604	CBFB	Up
MYOZ3	-0.150593559364728	-0.0521771954579402	-16.8154973411418	5.46339314535137e-50	1.14016358269854e-48	102.899483679115	MYOZ3	Down
TPI1	-0.162637104508007	0.0376558860284625	-16.814916374268	5.49689532113092e-50	1.14577971537818e-48	102.893401937213	TPI1	Down
PAK3	-0.371331845969334	-0.236604642707769	-16.8141998771087	5.53849568464621e-50	1.15306837104059e-48	102.885901492847	PAK3	Down
ELTD1	0.219325874537468	-0.00297647488642148	16.8103133488729	5.76968987917229e-50	1.19976422080779e-48	102.845217851626	ELTD1	Up
UCHL1	-0.432319959980522	-0.126708209035879	-16.810058315107	5.78519348849825e-50	1.20155081964222e-48	102.842548273775	UCHL1	Down
SHANK2	-0.159313052264725	-0.0480881536767284	-16.8093689764492	5.82730718608648e-50	1.20885331888935e-48	102.835332638778	SHANK2	Down
ABCB7	0.114476729712846	-0.012340003875623	16.8032937517204	6.21195222904629e-50	1.28711057866199e-48	102.771743509511	ABCB7	Up
SYT11	-0.14716610766552	-0.088175131476233	-16.8000498058999	6.42761768165907e-50	1.33021078307097e-48	102.737791567214	SYT11	Down
TMEM132B	-0.180793206410469	-0.0638190500194758	-16.7969162144908	6.64304340521233e-50	1.37315893645911e-48	102.704996147869	TMEM132B	Down
ASTN	-0.144104838932919	-0.000953014357194283	-16.7953516035805	6.75328990449619e-50	1.39428968764563e-48	102.688621865546	ASTN	Down
KIAA1715	-0.166743305078235	-0.0845747213014122	-16.7930216160361	6.92086227942338e-50	1.42719181335108e-48	102.664238302968	KIAA1715	Down
LRRC20	-0.163024892700682	-0.0697818095478119	-16.7922102255382	6.98018693298485e-50	1.43772001946693e-48	102.655747211827	LRRC20	Down
EGR2	-0.426907327683394	-0.164033431084284	-16.7889949478211	7.22030691937403e-50	1.48541793475027e-48	102.622100759222	EGR2	Down
SOX9	0.237946680870133	0.0792240479358931	16.7879593147222	7.29939184550287e-50	1.49991285865511e-48	102.611263656204	SOX9	Up
GRASP	-0.189133532636146	0.0227761163463458	-16.78602295446	7.44958782558549e-50	1.52896853317566e-48	102.591001577929	GRASP	Down
ABL1	0.147572746743595	0.0527188312645035	16.784891739665	7.53875585747932e-50	1.54544495078326e-48	102.579164809715	ABL1	Up
UBTD1	0.124991003086136	0.0397921232620981	16.7839293867618	7.61545189404228e-50	1.55932880713817e-48	102.569095127529	UBTD1	Up
D4ST1	0.147680017795869	0.0515961730102877	16.7833528274246	7.66177433132829e-50	1.56696805853895e-48	102.563062305508	D4ST1	Up
MAN2B1	0.119401146003264	0.0141491640610872	16.7831375170647	7.67914505303615e-50	1.56867517746158e-48	102.560809421104	MAN2B1	Up
STYK1	-0.381266322669508	-0.210182469768695	-16.7794615424176	7.98185553664564e-50	1.62859831747709e-48	102.522347223698	STYK1	Down
IL10RA	0.255669127177071	0.0213591382470162	16.7767791127064	8.21024301839122e-50	1.67323405195443e-48	102.494281925124	IL10RA	Up
TUBA6	-0.202987998832835	0.0846180963861533	-16.7721176022513	8.62276587125061e-50	1.75524779749204e-48	102.445512847333	TUBA6	Down
CCDC102A	0.222438983355405	0.0163163186902181	16.7692815194211	8.88380817678536e-50	1.80627042509049e-48	102.415843168711	CCDC102A	Up
CALM3	-0.24889271031564	-0.0703788425350104	-16.7685732366256	8.95022316181121e-50	1.81764812435661e-48	102.408433662034	CALM3	Down
GABARAPL3	-0.198130428995332	-0.092348487334388	-16.7658887378953	9.20647825890281e-50	1.86750779524815e-48	102.380351214799	GABARAPL3	Down
UBE2N	-0.142289940521472	-0.0946809910146086	-16.759581164218	9.83778471562754e-50	1.99324067012202e-48	102.314372281253	UBE2N	Down
BAG3	0.446989064904294	-0.0287381386209874	16.7566056691107	1.01504223707154e-49	2.05419025020393e-48	102.283249926793	BAG3	Up
C3orf14	-0.231408280092671	-0.152109903040137	-16.7564490689333	1.01671485858586e-49	2.05518268623914e-48	102.281611996536	C3orf14	Down
NDUFA9	-0.171984955255099	-0.0822092993694356	-16.7557137935364	1.02460509250436e-49	2.068726472485e-48	102.273921571774	NDUFA9	Down
RNASE4	0.251859898873657	-0.00105763849640716	16.7548951264009	1.03346216625219e-49	2.0827093970527e-48	102.265359030817	RNASE4	Up
TMEM16B	0.198865559641928	0.0493008655201046	16.7548523809123	1.03392671977478e-49	2.0827093970527e-48	102.264911953305	TMEM16B	Up
SERTAD1	0.206230274598974	0.00547114328961788	16.7426454949693	1.17549733655553e-49	2.36514417808812e-48	102.137251009247	SERTAD1	Up
GABBR2	-0.231539318000742	-0.112571179799322	-16.728451506531	1.36462522096319e-49	2.74250229378314e-48	101.988837807502	GABBR2	Down
NXN	0.233361046550808	0.0533528378969994	16.7260442625304	1.39958887309053e-49	2.8095211281531e-48	101.963670627578	NXN	Up
C6orf151	0.143574833690847	-0.00532713998655375	16.7243551422519	1.42465495670266e-49	2.85653999623057e-48	101.946011804452	C6orf151	Up
SEMA3F	0.186227349267627	0.0276346856480883	16.7166000131905	1.54561726020152e-49	3.0955081165142e-48	101.864941910523	SEMA3F	Up
ANKZF1	0.144367459811972	0.0355584826233706	16.7125955306393	1.6120396943452e-49	3.22482140926316e-48	101.823083876921	ANKZF1	Up
IMMT	-0.16058328560018	-0.0586328823647776	-16.703140593207	1.78039944228473e-49	3.55752458674456e-48	101.724263316107	IMMT	Down
BDH2	0.215244187070979	-0.00536788747207096	16.7020789417418	1.80036789265743e-49	3.59329454029354e-48	101.713168084375	BDH2	Up
ATP6AP2	-0.243700380040841	-0.145037436488801	-16.7017335828516	1.80691178684311e-49	3.60221955303676e-48	101.709558805265	ATP6AP2	Down
DLEC1	0.292914768574957	0.0229735690823635	16.685554672229	2.1416269689437e-49	4.26460976267095e-48	101.540497133879	DLEC1	Up
ITGB5	0.191482645381823	0.00711101891699623	16.684233837749	2.17154376281691e-49	4.31923532869669e-48	101.526696880801	ITGB5	Up
AKAP6	-0.157083058252872	-0.0573652321831422	-16.6837192766648	2.18331116583298e-49	4.33767786363892e-48	101.521320753067	AKAP6	Down
MCPH1	0.506591132548635	-0.089008069428242	16.681766705324	2.22854634068393e-49	4.42249424502847e-48	101.500920692033	MCPH1	Up
ST6GALNAC5	-0.277472497033837	-0.0863668721482075	-16.6765849497377	2.35318108132942e-49	4.66450398150863e-48	101.446785699071	ST6GALNAC5	Down
SELL	0.317475103082924	-0.00785560422927326	16.6733300556478	2.43500465381573e-49	4.82119828040235e-48	101.412783239874	SELL	Up
STAB1	0.262995657692048	0.0164817413808151	16.6721987439745	2.46410465362798e-49	4.87326453909769e-48	101.400965312312	STAB1	Up
FRMPD4	-0.274900344922608	-0.187851864518722	-16.6703985190785	2.51112831835809e-49	4.96061985072012e-48	101.382160189182	FRMPD4	Down
POLR3K	-0.211994528247666	-0.14373433008316	-16.6692078669572	2.54272060313122e-49	5.01732746479378e-48	101.369722936098	POLR3K	Down
SYT1	-0.72774333650384	-0.52813333901216	-16.6672298517784	2.59608424102356e-49	5.11681728412172e-48	101.349061582236	SYT1	Down
SLC25A30	0.139899620720272	-0.0158950663373006	16.6651198697412	2.65424141560472e-49	5.22390510514106e-48	101.327022451731	SLC25A30	Up
ARL9	-0.198286330671588	-0.0801918085601815	-16.665041490198	2.65642666414214e-49	5.22390510514106e-48	101.326203777313	ARL9	Down
LEPREL1	0.20161003240686	-0.00580578832374141	16.6620911575824	2.74000272859932e-49	5.3821703315221e-48	101.295388257854	LEPREL1	Up
GRIK2	-0.415680573092663	-0.249271255631642	-16.6597534240914	2.80808571468487e-49	5.50967969120562e-48	101.27097216998	GRIK2	Down
IFI30	0.404171062770815	-0.105889429457364	16.6589305328407	2.83245102501722e-49	5.55122081385563e-48	101.262377818708	IFI30	Up
TAF9	-0.192989825875995	-0.117517227349601	-16.656034152287	2.91990255985866e-49	5.7161696059215e-48	101.232128611004	TAF9	Down
KCNIP4	-0.466626617847541	-0.297283065518006	-16.6509427324158	3.080215694575e-49	6.02322493076398e-48	101.178958090666	KCNIP4	Down
FCGRT	0.147246201820005	0.0579667507498152	16.6499786876433	3.11154579525808e-49	6.07765304547939e-48	101.168890879393	FCGRT	Up
RHOC	0.202648513098663	0.0424821268508812	16.6477794455467	3.18421421235976e-49	6.21261277976004e-48	101.145925450874	RHOC	Up
PMS2L3	-0.147444584722632	-0.0198408050877071	-16.6435789912151	3.32775022909055e-49	6.48538228503478e-48	101.102064646345	PMS2L3	Down
FER1L3	0.272870464868488	-0.0054061058544422	16.6411530287745	3.41357391823858e-49	6.64519249660241e-48	101.076734223316	FER1L3	Up
LSS	0.205409358346909	0.0138079975688874	16.6396892552038	3.4664235929171e-49	6.7405265927596e-48	101.061450844655	LSS	Up
CHSY1	0.199131646186799	0.0159376801134578	16.6247664668981	4.05411261047775e-49	7.86731728342759e-48	100.90566032798	CHSY1	Up
PPP1R14BP1	0.200542472267758	0.0485776949137135	16.6247469037239	4.05494494129724e-49	7.86731728342759e-48	100.905456116267	PPP1R14BP1	Up
PPP2CA	-0.159127205332293	-0.0734077968169419	-16.6226078466958	4.1469898224892e-49	8.03025903534474e-48	100.883127773208	PPP2CA	Down
KIAA0963	0.237749486729332	0.0792095161178607	16.6225808099486	4.14816648282304e-49	8.03025903534474e-48	100.882845557389	KIAA0963	Up
PLEKHA7	0.199736835752088	-0.0019264518977322	16.6221217931591	4.16819420491809e-49	8.06005428902069e-48	100.878054251877	PLEKHA7	Up
YWHAG	-0.309307239751308	0.056813632080268	-16.6218026297966	4.18217675399424e-49	8.07810674349287e-48	100.87472278323	YWHAG	Down
PRPS2	-0.245204476790135	-0.136390391830814	-16.6174391812464	4.37810389828781e-49	8.44716516846118e-48	100.829178178369	PRPS2	Down
CLSTN3	-0.220257341659783	-0.0125276192305416	-16.6161923372218	4.43575481357078e-49	8.54890927706368e-48	100.8161644876	CLSTN3	Down
CNIH3	-0.228920578993423	-0.0618998949289606	-16.6132807621833	4.57334779477521e-49	8.80432758187955e-48	100.785776464203	CNIH3	Down
PCDH19	-0.266625175858125	-0.101106326561008	-16.6131011740122	4.58197284299382e-49	8.81117432550936e-48	100.783902152301	PCDH19	Down
C10orf83	-0.154818668608331	0.0342349357322142	-16.6103010509139	4.7185741842494e-49	9.06383354905985e-48	100.754678714979	C10orf83	Down
EPHA2	0.291043449732953	0.0457036772954366	16.6079556193415	4.83611839066199e-49	9.27936888557043e-48	100.730201628178	EPHA2	Up
LMBR1	-0.1688734240028	-0.072826296678962	-16.6064377994942	4.91373957780023e-49	9.41791056455118e-48	100.714362026447	LMBR1	Down
CACNA1D	-0.149777401693151	-0.0439340212531681	-16.6034616495465	5.06956925838409e-49	9.70588017486224e-48	100.683304720019	CACNA1D	Down
DOK3	0.210606895844091	0.011099357151934	16.6010639542667	5.19869311335145e-49	9.94214313338851e-48	100.658284855327	DOK3	Up
C1orf144	0.160163783363267	0.0352499003084132	16.5975369907735	5.39462372203757e-49	1.03055097564727e-47	100.621482801172	C1orf144	Up
MYO1F	0.22787101700842	-0.00118107297771112	16.5948649177621	5.54795759522386e-49	1.05867941641462e-47	100.593602426456	MYO1F	Up
PRG1	0.385423273331713	-0.0304440005860169	16.5911876753449	5.76611238115115e-49	1.09910194774048e-47	100.555236012086	PRG1	Up
ARPC1B	0.218449569493475	-0.0339351108038016	16.5898376004576	5.84833856209415e-49	1.11355440923817e-47	100.541150588666	ARPC1B	Up
GOLT1A	-0.19012508652844	-0.0893697173131772	-16.5817708688079	6.36462340292892e-49	1.20954113573939e-47	100.456995970183	GOLT1A	Down
BECN1	-0.151741522359925	-0.0821208624320077	-16.5817446707907	6.36637217672309e-49	1.20954113573939e-47	100.456722681594	BECN1	Down
C17orf72	-0.225652567137631	-0.0475151889250695	-16.5811736632658	6.40460757505377e-49	1.2154770533268e-47	100.450766157628	C17orf72	Down
GABRA5	-0.321519239276002	-0.14763649745093	-16.5797888122038	6.49829411653683e-49	1.23191215836288e-47	100.436320160193	GABRA5	Down
KLHL21	0.162854865351084	-0.00614812564804072	16.5795225016771	6.51646655232156e-49	1.23401148742438e-47	100.43354219226	KLHL21	Up
IL4R	0.320522640350567	0.000582864146071571	16.5782802698334	6.60190638521713e-49	1.24883069206327e-47	100.420584237422	IL4R	Up
LMO4	-0.239101007929861	-0.000821398131016613	-16.5775609786294	6.65188915836679e-49	1.25691783835922e-47	100.413081289483	LMO4	Down
YWHAB	-0.233522029704158	-0.0966301768395669	-16.5694463156086	7.24263450652237e-49	1.36705709295749e-47	100.328442814643	YWHAB	Down
ITGB4	0.240773024262947	0.0577371561726204	16.5666012572229	7.46192643535226e-49	1.406921140479e-47	100.298770497916	ITGB4	Up
PDHB	-0.145730984107838	-0.103508427958689	-16.5646890307473	7.61303066807165e-49	1.43385617696379e-47	100.278827819281	PDHB	Down
SLC16A4	0.169136892498871	0.0115827322483228	16.5644985426578	7.62824937957359e-49	1.43516761054662e-47	100.276841244734	SLC16A4	Up
ZNF179	-0.165781456935164	-0.0613693449963698	-16.564321912267	7.64238809682142e-49	1.43627323973128e-47	100.274999195531	ZNF179	Down
ZNF443	0.11073735870126	0.0223610127164498	16.5602481307406	7.97584287387234e-49	1.49732238141897e-47	100.232515809558	ZNF443	Up
PHYH2	-0.223277352478257	-0.123978819995798	-16.5576416821205	8.19677226407622e-49	1.53713796158254e-47	100.205335906843	PHYH2	Down
HDAC9	-0.13165850050541	-0.0528946052310249	-16.5562656712583	8.31586038749382e-49	1.55779005362277e-47	100.190987387967	HDAC9	Down
PDF	-0.140929776927055	-0.0826829402446728	-16.5451825212424	9.34025304880093e-49	1.74780364908886e-47	100.07542777692	PDF	Down
NKIRAS1	-0.268365855312392	-0.14615354626206	-16.5442597914056	9.43101855955738e-49	1.76289060902522e-47	100.065807743933	NKIRAS1	Down
ARHGEF7	-0.228111756642311	-0.076808287682031	-16.5344567329562	1.04514161969538e-48	1.95152974401553e-47	99.9636133645269	ARHGEF7	Down
PDLIM1	0.479142614011855	-0.00165904451622414	16.5326291296671	1.06535008257175e-48	1.98712938148362e-47	99.9445628092917	PDLIM1	Up
VBP1	-0.102753070385045	-0.0211073178683319	-16.5324902635805	1.06690142945217e-48	1.98789008034261e-47	99.9431153205918	VBP1	Down
DPP10	-0.221490147861865	-0.0257500270484878	-16.5274815602756	1.12439017991759e-48	2.09276219354255e-47	99.8909085672711	DPP10	Down
C6orf55	-0.173061773022037	-0.0230080433193115	-16.5199472172655	1.21674537668212e-48	2.26223546826117e-47	99.8123843138601	C6orf55	Down
ANG	0.185607192632661	0.0144405305893439	16.5148264531921	1.28380139506349e-48	2.38435934313928e-47	99.7590201401987	ANG	Up
LAPTM5	0.301554226837365	-0.0861650630291568	16.5144582079559	1.28876339251325e-48	2.39102057795628e-47	99.7551827734397	LAPTM5	Up
RNF150	-0.266708581774258	-0.106132391408652	-16.5128096671913	1.31121280986053e-48	2.43007713076925e-47	99.7380041273632	RNF150	Down
GALM	0.170691274306577	0.0262355795652705	16.5076882148826	1.38347675160899e-48	2.56127367944311e-47	99.6846388101608	GALM	Up
ALDH1L1	0.270038423192169	-0.0160444816172098	16.5016637633392	1.47358815289451e-48	2.72519749467215e-47	99.6218698251204	ALDH1L1	Up
FKBP1B	-0.164052292282073	-0.0674154649738617	-16.5002002442265	1.49634950431039e-48	2.7643506676867e-47	99.6066222711121	FKBP1B	Down
ZNF410	0.0822791382806529	-0.0134068872130062	16.4985777876314	1.52199325483065e-48	2.80857992508766e-47	99.5897192542881	ZNF410	Up
FNDC3B	0.164850398089072	-0.00919392575484269	16.4984819212109	1.52352212917491e-48	2.80857992508766e-47	99.588720515955	FNDC3B	Up
ZIC2	0.279144217176118	0.0438166172528887	16.4954628511635	1.57246278614606e-48	2.89573019855541e-47	99.5572685610864	ZIC2	Up
TBXAS1	0.29731883516768	-0.047282263139118	16.4878983224372	1.70209269083087e-48	3.13113008861417e-47	99.4784697328688	TBXAS1	Up
RNF128	-0.179043806781296	-0.0863341485920994	-16.4846727811323	1.76056252528221e-48	3.23526627267505e-47	99.4448725272192	RNF128	Down
ITGB2	0.301753073066751	-0.0730284548313331	16.4832406295818	1.78716219107246e-48	3.28067872540693e-47	99.4299558052802	ITGB2	Up
PSCD2L	-0.112104316491901	-0.0277332397401395	-16.4801473015289	1.84599260789125e-48	3.38509868096851e-47	99.3977380921422	PSCD2L	Down
MFSD4	-0.290925604511203	-0.153285532767002	-16.4732240651698	1.98476384268555e-48	3.63573600013126e-47	99.3256367859998	MFSD4	Down
BCAP29	-0.248127037054601	-0.140362808729352	-16.4697191600081	2.05894048298979e-48	3.76764435329416e-47	99.2891383702076	BCAP29	Down
PTGFRN	-0.135673849268426	-0.0159771095238255	-16.4671055017549	2.11605106707412e-48	3.86807904837188e-47	99.2619223097159	PTGFRN	Down
UQCR	-0.099317757150671	0.0111247516059052	-16.4664489571922	2.13064396935978e-48	3.89066331547799e-47	99.2550858810402	UQCR	Down
TNFAIP8	0.191103838062774	-0.0047735511484426	16.4653266858513	2.15582156328982e-48	3.93250808564851e-47	99.2434001265735	TNFAIP8	Up
MS4A7	0.337030620087503	-0.100401446932041	16.4649743871124	2.1637863084079e-48	3.94289949532105e-47	99.2397318266441	MS4A7	Up
TCEAL2	-0.155772127898213	-0.0265781166916219	-16.4635320299932	2.19670257357175e-48	3.99868874753626e-47	99.2247135430996	TCEAL2	Down
HPCAL4	-0.193109091999962	-0.0503431170615627	-16.4605747339139	2.26576324167369e-48	4.12008663109367e-47	99.1939223178172	HPCAL4	Down
FIBP	-0.141640194922687	-0.0391152499374828	-16.4591620050389	2.29951519713649e-48	4.17709218255181e-47	99.1792135684652	FIBP	Down
LILRB3	0.387316523059827	-0.0418232956477842	16.4564709361705	2.3652035310545e-48	4.29193091689472e-47	99.1511961950485	LILRB3	Up
SLC8A2	-0.165937235909518	0.049457310717505	-16.4545096310706	2.41425583335314e-48	4.37637366079363e-47	99.1307773336311	SLC8A2	Down
STXBP5L	-0.199456769441298	-0.0804119196960337	-16.4494467331949	2.54562560899582e-48	4.6097037069566e-47	99.0780712208939	STXBP5L	Down
MRPL1	-0.138264628061691	-0.0389105692660992	-16.443760786444	2.70168913513794e-48	4.88721789024328e-47	99.018884128695	MRPL1	Down
ST6GALNAC3	0.121059581634006	0.015774230667103	16.4361414601262	2.92589792189405e-48	5.28729828214202e-47	98.9395802982826	ST6GALNAC3	Up
RP4-747L4.3	0.213596123586311	-0.0476274313138886	16.4329391992125	3.02558706760618e-48	5.46176589649696e-47	98.9062532902814	RP4-747L4.3	Up
ANGPT2	0.427633523318089	-0.080952073113544	16.4312174459323	3.08058133030328e-48	5.5552723906631e-47	98.8883351377499	ANGPT2	Up
ASH2L	-0.124602984984177	-0.091197379821161	-16.4310917222684	3.08463593386853e-48	5.5568198004529e-47	98.8870267609197	ASH2L	Down
RFK	-0.192642939745943	-0.0729673355245497	-16.4298025946436	3.12651913422144e-48	5.62189674476479e-47	98.873611264244	RFK	Down
TSNAX	-0.1562798179297	-0.0926702162350385	-16.4297809075549	3.12722857350872e-48	5.62189674476479e-47	98.8733855767531	TSNAX	Down
YWHAZ	-0.243549728628244	-0.110496343743317	-16.4284611318436	3.1707056503773e-48	5.69416808121477e-47	98.8596514312518	YWHAZ	Down
PCMT1	-0.263050572962493	-0.152817608815391	-16.4280274897038	3.18512234799948e-48	5.7141555105906e-47	98.8551388314221	PCMT1	Down
TCEAL3	-0.165575708891506	-0.0416328489886604	-16.4239044893904	3.3255058576637e-48	5.95985503398204e-47	98.8122353363969	TCEAL3	Down
RNMT	-0.143166337645622	-0.028891428801564	-16.4212374197685	3.41959033377652e-48	6.12215843072822e-47	98.7844836269194	RNMT	Down
PPP3CB	-0.217354947574134	-0.053722609398412	-16.4192816592368	3.49026719312916e-48	6.24226387709438e-47	98.7641340788339	PPP3CB	Down
CCDC88	0.207578640052513	0.0191581181231094	16.417852155042	3.54284723238342e-48	6.32978995763139e-47	98.7492605991222	CCDC88	Up
RNASE6	0.242754551355755	-0.0227018833146187	16.417166126428	3.56836086492493e-48	6.3688280570693e-47	98.7421228395163	RNASE6	Up
ASNS	-0.142780964636324	-0.0660985379022084	-16.4157465041531	3.62174117783576e-48	6.45191278824596e-47	98.7273526842746	ASNS	Down
CHKB	0.218705829111465	-0.00212257948912851	16.4157308338206	3.62233483739534e-48	6.45191278824596e-47	98.7271896475652	CHKB	Up
GOSR2	-0.19502138663813	-0.127405133640765	-16.4133618743802	3.7132079995053e-48	6.60700182839305e-47	98.7025430830309	GOSR2	Down
LIMK2	0.298802460116988	-0.0404941064910796	16.4131197152824	3.72262448981019e-48	6.61698406246015e-47	98.7000237224296	LIMK2	Up
SMARCA4	-0.11044044864167	-0.0378930188362992	-16.4113760947462	3.7911337323655e-48	6.7318762822719e-47	98.6818838385856	SMARCA4	Down
DMXL2	-0.334173052031581	-0.225095306182217	-16.410715081369	3.8174336910663e-48	6.77165992709148e-47	98.6750070721265	DMXL2	Down
SNAP91	-0.313476174946985	-0.159429704665595	-16.4105475828834	3.82412688808164e-48	6.77661792277383e-47	98.6732645352297	SNAP91	Down
CPNE4	-0.246376572689961	-0.0456011356349126	-16.4035672361085	4.11373010385725e-48	7.28239145880391e-47	98.6006501260523	CPNE4	Down
SEZ6L	-0.193749064461002	-0.0454510535408186	-16.3987730635311	4.32521821750195e-48	7.64899221699429e-47	98.5507826060523	SEZ6L	Down
CYBA	0.241562830341251	-0.0416644567171813	16.3962791216919	4.43949258070379e-48	7.84310355924336e-47	98.5248429279826	CYBA	Up
C10orf70	-0.190375628959047	-0.0643646930570748	-16.3941911051642	4.5374822313411e-48	8.00808031569884e-47	98.5031261230938	C10orf70	Down
MUC1	0.144524341063551	-0.00492556712752972	16.3911452895499	4.68430643978847e-48	8.25882182041407e-47	98.471448880421	MUC1	Up
NIT1	-0.108487219974832	-0.0185148242017949	-16.3884745737078	4.81694688917484e-48	8.4840734266885e-47	98.4436740685029	NIT1	Down
CRI1	-0.193837490753822	-0.0674232995036659	-16.3881878560115	4.83140770216643e-48	8.48555124995849e-47	98.4406923446125	CRI1	Down
HTR2A	-0.264504986192982	-0.122271269900517	-16.3881837468911	4.83161526335162e-48	8.48555124995849e-47	98.4406496118708	HTR2A	Down
CIC	0.187517438362423	0.0709444787440113	16.3881676256708	4.83242966950006e-48	8.48555124995849e-47	98.4404819594875	CIC	Up
MCHR1	-0.14429218917883	-0.0343865968027692	-16.3854380816308	4.97231478433323e-48	8.72237338151855e-47	98.4120967465789	MCHR1	Down
KCNC2	-0.252428439017346	-0.10403264239636	-16.3849949050792	4.99540538982844e-48	8.75404509040096e-47	98.4074881623278	KCNC2	Down
CFB	0.312298954853282	0.0331358590881791	16.3848362614529	5.0036971155901e-48	8.75974528272088e-47	98.4058384385152	CFB	Up
GPR4	0.352765528737337	-0.00278817372015028	16.3846307518268	5.01445879112842e-48	8.76975368460528e-47	98.403701364876	GPR4	Up
UBE2T	-0.258321882984597	-0.128364233269682	-16.3783029331926	5.35737537703247e-48	9.36006166375201e-47	98.3379025510635	UBE2T	Down
MRPL30	-0.111262833536382	-0.0335563503143032	-16.3777987885572	5.38568247441157e-48	9.40007069630228e-47	98.3326605773975	MRPL30	Down
KCNIP1	-0.270130648021779	-0.0938393651330026	-16.3770202137427	5.42969216369398e-48	9.46737899434866e-47	98.3245652305785	KCNIP1	Down
RP11-393H10.2	-0.249870126641889	-0.113556845173751	-16.3756110612533	5.51026092866084e-48	9.59823406651704e-47	98.3099136224703	RP11-393H10.2	Down
HINT1	-0.164327248824187	-0.0220868571215633	-16.3750911727901	5.54028622005968e-48	9.64087443939113e-47	98.3045081881272	HINT1	Down
IRS3L	0.142801379865612	0.0240227984872822	16.3701170778018	5.83594426281767e-48	1.01452055064822e-46	98.2527933857881	IRS3L	Up
MT2A	0.503395271067671	0.0859644377437253	16.3698975547183	5.84934955995778e-48	1.01583509241065e-46	98.2505111399174	MT2A	Up
C17orf25	-0.114073645232147	-0.042951899946731	-16.3693214617587	5.88467538148136e-48	1.02095006818036e-46	98.2445218965744	C17orf25	Down
TBX15	0.358988097407866	0.0429311870517625	16.3676490856951	5.98843623617313e-48	1.03791600727451e-46	98.2271356716674	TBX15	Up
TYROBP	0.322624189593784	-0.0172421713585201	16.3645582850004	6.18503327113986e-48	1.07092249387944e-46	98.1950045926682	TYROBP	Up
CEP68	-0.188632335961958	-0.129771613957532	-16.3630404217808	6.2839265757589e-48	1.0869629810248e-46	98.1792259206859	CEP68	Down
TMEM85	-0.172966646594615	-0.121143241268109	-16.3619911592963	6.3532105169171e-48	1.09785498634281e-46	98.1683187336332	TMEM85	Down
KCNJ3	-0.320237244044308	-0.169150699826518	-16.3578042117478	6.6373568193613e-48	1.14581738776342e-46	98.1247968813696	KCNJ3	Down
PHKA2	0.11929952247909	0.000479319366243812	16.3545366854349	6.86789289027946e-48	1.18443898814105e-46	98.0908341815058	PHKA2	Up
SLC4A1AP	-0.120792080210256	-0.0197842215478606	-16.3525287369858	7.01350943324588e-48	1.2083533001739e-46	98.0699644560951	SLC4A1AP	Down
UQCRH	-0.1648298457372	-0.0773516673560132	-16.3491004654558	7.26928767334859e-48	1.25118115755933e-46	98.0343341249619	UQCRH	Down
NCOA1	0.106562330397232	-0.0172415366161987	16.3473851154399	7.40074218499661e-48	1.2725470043915e-46	98.0165070986009	NCOA1	Up
TRIM56	0.221327194220711	-0.027937987561677	16.3468396495995	7.44303886707063e-48	1.27855521408257e-46	98.0108383710767	TRIM56	Up
TNRC8	-0.124386264538316	-0.0465256659687305	-16.3453844637501	7.55706189678941e-48	1.29686045423284e-46	97.9957156727428	TNRC8	Down
NDEL1	-0.137464150312413	-0.082998675103384	-16.342435008242	7.79354811889701e-48	1.33612465975252e-46	97.9650652251618	NDEL1	Down
RBM24	-0.156514284097812	-0.0588885365166105	-16.3414052316186	7.87784374490522e-48	1.34924567154121e-46	97.9543642422662	RBM24	Down
RP13-102H20.1	-0.212709381187782	-0.0341876752615894	-16.3402663790084	7.97212858220108e-48	1.3640500322144e-46	97.9425300029071	RP13-102H20.1	Down
BACE2	0.219931027284946	-0.00262987085874812	16.3398003873745	8.01103176931217e-48	1.36935866546433e-46	97.9376877756991	BACE2	Up
ACIN1	0.104449606115051	0.0554039836810379	16.3367354353195	8.27167468798408e-48	1.41252252235673e-46	97.9058400811711	ACIN1	Up
GLT1D1	-0.206879230598003	-0.0536367412159314	-16.3311807860066	8.76580601050308e-48	1.49543446208622e-46	97.8481262563261	GLT1D1	Down
MRPS35	-0.106295042058752	-0.0529531646864274	-16.3308818724709	8.79321714284104e-48	1.49864006677597e-46	97.8450206410468	MRPS35	Down
PLK2	-0.274916887387517	-0.179096893510872	-16.3300142074648	8.87326994941013e-48	1.51080239765471e-46	97.8360059688297	PLK2	Down
DOC2A	-0.157032207737477	-0.0202498956714653	-16.3274390067717	9.11517421159316e-48	1.55047151168626e-46	97.8092514901094	DOC2A	Down
WWC3	0.165162885241407	0.0432995697763779	16.3223630147906	9.61144231108037e-48	1.63328751843422e-46	97.7565189534718	WWC3	Up
COMMD9	-0.0939750996482331	-0.0260227749613951	-16.3213797981813	9.71064321732804e-48	1.64853341494171e-46	97.7463052085806	COMMD9	Down
LRFN2	-0.196078771682381	-0.0338633259883153	-16.3197115516908	9.8813039646721e-48	1.67586915240839e-46	97.7289756933446	LRFN2	Down
ICA1	-0.207339142459683	-0.0594644297057069	-16.3153988405386	1.03364978325445e-47	1.75136138714379e-46	97.6841780791571	ICA1	Down
TMEM17	-0.215652109608396	-0.0598531916670122	-16.3147589634042	1.04057956546501e-47	1.7613860921172e-46	97.6775317301868	TMEM17	Down
PGAM5	-0.106794372484389	-0.00320304792128048	-16.3044958237736	1.15828379270245e-47	1.95871648369061e-46	97.57093909824	PGAM5	Down
CREG2	-0.375611013949642	-0.188063343913598	-16.3010675041151	1.20049246154317e-47	2.02812059781015e-46	97.5353367648309	CREG2	Down
TSGA14	-0.232389168234646	-0.111673396076059	-16.2984251517873	1.23406948880368e-47	2.08282174692846e-46	97.5078979234745	TSGA14	Down
LAPTM4A	0.130997180568023	0.0246916395658297	16.2949825870595	1.27922546745259e-47	2.15694040021297e-46	97.4721513040539	LAPTM4A	Up
MMD	-0.20938378148616	-0.0494872707448731	-16.2940253233527	1.29207244673807e-47	2.17522522122372e-46	97.4622117155173	MMD	Down
CX3CL1	-0.17443825392567	-0.0280298936394096	-16.2939882716468	1.29257228113444e-47	2.17522522122372e-46	97.4618269985031	CX3CL1	Down
PIK4CA	-0.174304671922711	-0.00547180478204626	-16.298103738208	1.29407075708374e-47	2.17564081635819e-46	97.4614095847205	PIK4CA	Down
PPM1A	0.11067350322359	0.0070803465223506	16.2925721554564	1.31182133859539e-47	2.20335286474804e-46	97.4471232939136	PPM1A	Up
TEAD1	0.177983512904296	0.011303196433107	16.2920708543383	1.31870382129299e-47	2.21277482908855e-46	97.4419183080487	TEAD1	Up
FAM26A	-0.0899049021922191	-0.0313686384356594	-16.2906363148931	1.33859879788967e-47	2.24399243032922e-46	97.4270237950881	FAM26A	Down
SLC1A5	0.237651691090766	-0.0335706686867905	16.290115530828	1.34589522210373e-47	2.25285299357077e-46	97.4216166956334	SLC1A5	Up
SERPINA3	0.757707221743011	-0.472352881999599	16.2899215737904	1.34862278601262e-47	2.25285299357077e-46	97.4196029268609	SERPINA3	Up
NDUFS4	-0.175965591663207	-0.044237099120719	-16.2898960677594	1.34898188059025e-47	2.25285299357077e-46	97.4193381096906	NDUFS4	Down
C20orf7	-0.215555047973877	-0.145591419197392	-16.2898899454788	1.3490680892241e-47	2.25285299357077e-46	97.419274544937	C20orf7	Down
CD44	0.492673237668344	-0.24534460344428	16.2893299028234	1.35697743356417e-47	2.26388634405754e-46	97.4134599136638	CD44	Up
C12orf49	-0.130054868848208	-0.101334592329521	-16.2879232685342	1.37704775654106e-47	2.29516761262798e-46	97.3988558039557	C12orf49	Down
ADAM11	-0.187723779686607	-0.0645784315680929	-16.2866053626528	1.39612090961263e-47	2.32472853378409e-46	97.3851732136313	ADAM11	Down
SUSD4	-0.21376957073377	-0.0774405578724487	-16.2864596917186	1.39824522763279e-47	2.32603780259985e-46	97.3836608665172	SUSD4	Down
SLC27A4	-0.179587502507033	-0.0786055488039019	-16.2861304942343	1.40305780657611e-47	2.33181232404581e-46	97.3802431711676	SLC27A4	Down
RHOQ	0.152241917248753	0.0266712335852516	16.2853940193658	1.41388439413571e-47	2.34756125192504e-46	97.3725972313736	RHOQ	Up
C10orf54	0.266829879259123	-0.0341983079816718	16.2847049391466	1.42408977193436e-47	2.3622496751247e-46	97.3654434195663	C10orf54	Up
ATP6V1D	-0.139110709774627	-0.04808523353273	-16.2821583962034	1.46244667951201e-47	2.42356273371179e-46	97.3390067408881	ATP6V1D	Down
UNC93B1	0.17033002929413	0.0512146017587382	16.2776875102894	1.5323006067906e-47	2.53690607128075e-46	97.2925954358496	UNC93B1	Up
MGAT1	0.168397067913977	0.0456630339196944	16.2747643341432	1.57976403719405e-47	2.61299886037881e-46	97.2622524664109	MGAT1	Up
NUP98	0.10020974736177	0.0245576015183961	16.2734690805364	1.60126160682479e-47	2.64603914192417e-46	97.2488080352615	NUP98	Up
CACNG3	-0.247598169969092	-0.00669127840332228	-16.2710437422591	1.6423039736706e-47	2.71128321731146e-46	97.223634379593	CACNG3	Down
RAB7L1	0.177588474130095	-0.0598208896033192	16.2698475322218	1.66293171804414e-47	2.74273292091834e-46	97.2112187681698	RAB7L1	Up
ATXN10	-0.131213607524314	-0.0336144444603813	-16.2689157057023	1.67917943535962e-47	2.7669057160466e-46	97.2015473999367	ATXN10	Down
CCDC56	-0.0902592985099937	-0.0216722702470652	-16.2675671350926	1.70297475327076e-47	2.80345768095255e-46	97.1875509413061	CCDC56	Down
TOMM22	-0.162933789491712	-0.073136708246486	-16.2655975469343	1.73833403047282e-47	2.85895920394887e-46	97.1671096794185	TOMM22	Down
GPR177	0.20936657709539	0.012933877809568	16.2641015142885	1.76568075093428e-47	2.9011903756372e-46	97.1515836428579	GPR177	Up
BCCIP	-0.133094881221768	-0.0550517352610271	-16.2562319521673	1.91676393274187e-47	3.1464612093281e-46	97.0699187065677	BCCIP	Down
BASP1	-0.263069118212331	0.0394609766992298	-16.255542197228	1.93060593991257e-47	3.16619374145661e-46	97.0627614210343	BASP1	Down
HEBP2	0.20079269694312	0.0308668724052642	16.2530103028217	1.98227704015115e-47	3.24787031724671e-46	97.0364897781347	HEBP2	Up
PLCD1	0.138584256958827	-0.0113425881744329	16.2470667827196	2.10906264766631e-47	3.45234887636828e-46	96.9748225970503	PLCD1	Up
KIAA1305	0.150332302485149	0.055022121391444	16.2442340882312	2.17230655762486e-47	3.55252842876299e-46	96.9454340799712	KIAA1305	Up
CMTM7	0.167252466378725	0.0195455235995558	16.243078370939	2.19865022614396e-47	3.59223078301566e-46	96.9334442010577	CMTM7	Up
CRB2	0.277529121363598	0.0438625980304627	16.2411453304139	2.24342717789955e-47	3.66115405732261e-46	96.9133905840447	CRB2	Up
UNC5D	-0.269292061563077	-0.144553765034203	-16.2410761132267	2.2450472993016e-47	3.66115405732261e-46	96.9126725280791	UNC5D	Down
GPC4	0.213649209663628	-0.0280180141606614	16.2356045399111	2.37688283121395e-47	3.87251463334801e-46	96.8559133562281	GPC4	Up
SCIN	0.489192832390755	-0.184301616097034	16.2354887842537	2.3797538531163e-47	3.87356188975409e-46	96.8547126262594	SCIN	Up
FBXL7	0.202774424977389	0.0195492635736871	16.2344229657563	2.40635198444232e-47	3.91319203905943e-46	96.8436570344148	FBXL7	Up
SPAG7	-0.0863097554775112	-0.0137008494166391	-16.2321669203496	2.463636023685e-47	4.00260267623739e-46	96.820256042837	SPAG7	Down
TMEM142A	0.180276600598028	0.0474746708676989	16.230883490802	2.49682952133755e-47	4.05274364135686e-46	96.8069439810275	TMEM142A	Up
DNMT3A	-0.152016439378463	-0.0505190585863721	-16.2284377880203	2.56132415525298e-47	4.15355029057069e-46	96.7815773304695	DNMT3A	Down
DNAJC18	-0.10794615858146	-0.0226432880458859	-16.2274893803391	2.58677943256701e-47	4.19092019158853e-46	96.7717408007897	DNAJC18	Down
ZNF384	0.0958225887941849	-0.000717980468413429	16.2105034768786	3.08793581996655e-47	4.99820077228105e-46	96.5955964281935	ZNF384	Up
GABPA	0.161327877077132	0.0245200627061451	16.2089922802389	3.13696448733584e-47	5.07283633933453e-46	96.5799277571685	GABPA	Up
CFC1	-0.238791244917554	-0.064396187761052	-16.2072429776011	3.19468947039721e-47	5.16138306258225e-46	96.561790819492	CFC1	Down
HAS1	-0.215046948708616	-0.0029064481411995	-16.2001958287622	3.43817943927775e-47	5.54961108378871e-46	96.488730834068	HAS1	Down
C16orf53	0.132928400434273	0.0387663941728548	16.1976438958891	3.5308500594387e-47	5.69390514223399e-46	96.462276339108	C16orf53	Up
SLC7A7	0.233124134901451	-0.0462078359638338	16.1968463815547	3.56031921173979e-47	5.73610650388179e-46	96.4540091821138	SLC7A7	Up
LGI2	-0.228869730738545	-0.051044801956846	-16.1938914122427	3.67166560047454e-47	5.91002174061568e-46	96.4233785045212	LGI2	Down
RASSF5	-0.15966141905216	-0.0138062169172542	-16.1935941425769	3.68305772130941e-47	5.9228746926219e-46	96.4202971473956	RASSF5	Down
LRRTM1	-0.294645497182524	-0.111021191537592	-16.1906545782549	3.79762653039824e-47	6.10147316122394e-46	96.3898278618484	LRRTM1	Down
ATP6V1B2	-0.362652164696059	-0.24203403986522	-16.1898981208494	3.82768051121923e-47	6.1440810717484e-46	96.3819872506613	ATP6V1B2	Down
SERF1B	-0.157701101868402	-0.021312139646938	-16.1885200419919	3.88304308961514e-47	6.22719751567063e-46	96.3677038539558	SERF1B	Down
AP3S1	-0.095142920322987	-0.00623233484082671	-16.1884158069525	3.88726297752288e-47	6.22821931808828e-46	96.3666235011615	AP3S1	Down
ARHGAP20	-0.291132572927202	-0.179919631950001	-16.1863900135808	3.97019115305103e-47	6.35523047924854e-46	96.3456273827758	ARHGAP20	Down
C11orf11	-0.185456516650628	0.0987634731753449	-16.1860548484598	3.98408080403375e-47	6.37159712026888e-46	96.3421536707052	C11orf11	Down
TMEM14A	-0.178674896349162	-0.0939746232540098	-16.1791458624031	4.28145522699247e-47	6.84088397665783e-46	96.2705521759253	TMEM14A	Down
PHF14	-0.224636071033292	-0.116018800411903	-16.1746723780138	4.4857186530519e-47	7.1606733760013e-46	96.2241956510075	PHF14	Down
TIMM17A	-0.142777759164486	-0.0076867044725908	-16.1728429238945	4.57203021636363e-47	7.29175901662984e-46	96.2052389515255	TIMM17A	Down
TIMP3	0.232035069707154	0.0793768447007193	16.1716510790201	4.62915003631642e-47	7.37609021368695e-46	96.1928894466042	TIMP3	Up
CDK7	-0.155823895982926	0.0594653151093423	-16.170680710194	4.67618124071291e-47	7.44420647331073e-46	96.1828349924702	CDK7	Down
NDUFB6	-0.144017073815922	-0.0537827515127896	-16.1657215749415	4.92409009212089e-47	7.83169095712987e-46	96.1314536743037	NDUFB6	Down
ZIC1	0.315175461937696	-0.0164759306547481	16.1647514767954	4.97409870922663e-47	7.903997437038e-46	96.121403060681	ZIC1	Up
C21orf51	-0.142258952497892	-0.0326269823548421	-16.1637320734843	5.02719545517826e-47	7.97896528860746e-46	96.1108418081546	C21orf51	Down
PTGES2	-0.127998780048644	-0.0173539448269839	-16.1636698114507	5.03045671670144e-47	7.97896528860746e-46	96.1101967652513	PTGES2	Down
RHBDF1	0.185197168330845	0.0253712911544161	16.162036213007	5.11678282744888e-47	8.10702957483842e-46	96.0932727190632	RHBDF1	Up
LRRC4C	-0.16420461677423	-0.0915272749299973	-16.1619660450221	5.1205237420459e-47	8.10702957483842e-46	96.0925457909659	LRRC4C	Down
FGR	0.153066197697127	0.0482851876892623	16.1606275087951	5.19241121854021e-47	8.21336456989108e-46	96.078678958959	FGR	Up
NGRN	-0.138321552049488	-4.39990334801809e-06	-16.1563321005422	5.42997544760554e-47	8.58133574374315e-46	96.0341820073524	NGRN	Down
GJA4	0.336500727360162	-0.0127106818032386	16.1539813517407	5.56455008385201e-47	8.78602530950802e-46	96.0098315638135	GJA4	Up
GSS	-0.128427143262844	-0.0165667582926392	-16.1443790106866	6.1497290484843e-47	9.70116967140209e-46	95.9103752253028	GSS	Down
C17orf51	-0.193896673891498	-0.0752472369962662	-16.1377104576243	6.59188825948839e-47	1.03892461924702e-45	95.8413154491067	C17orf51	Down
PPM1H	-0.197253095432789	-0.152571130095699	-16.1345748159353	6.81063147679978e-47	1.07242769558594e-45	95.8088454188959	PPM1H	Down
LHX6	-0.173834211947441	-0.034866613182472	-16.1339070092628	6.8581458185462e-47	1.07893218922721e-45	95.8019304132939	LHX6	Down
SRPX2	0.278704700030721	0.00389462729657713	16.1334394184991	6.89161167156898e-47	1.0832167929345e-45	95.7970886519147	SRPX2	Up
ATP5G3	-0.173474309947775	-0.0373410140493615	-16.1331238895108	6.91428641597125e-47	1.08579905198956e-45	95.7938214668154	ATP5G3	Down
POP7	-0.121211978332311	-0.0250817044689775	-16.128692256316	7.24073778163212e-47	1.13603777613622e-45	95.7479354678667	POP7	Down
ICAM2	0.231775246583645	0.00510150460066719	16.1277148301868	7.31478501212284e-47	1.14662058296432e-45	95.7378154866842	ICAM2	Up
NP	0.294241223767834	-0.0287729413800933	16.1269944290577	7.36984419751628e-47	1.15421055432093e-45	95.730356777607	NP	Up
MLKL	0.234487360193314	0.00523992376851191	16.1241441660444	7.59177248426231e-47	1.1878971455123e-45	95.7008473630599	MLKL	Up
RTF1	-0.157531372900277	-0.0236176166068269	-16.1214077307573	7.81111255813624e-47	1.22111853157051e-45	95.6725178241877	RTF1	Down
EPHB2	-0.0894057194275151	-0.0242443923136391	-16.1147255790311	8.37367810045145e-47	1.30788876997527e-45	95.6033451362113	EPHB2	Down
PKIG	-0.104335415884727	-0.00562014560421091	-16.1144751719557	8.39552840516874e-47	1.31012446854087e-45	95.6007531159491	PKIG	Down
SYK	0.214116558951695	-0.0360947100416841	16.1139553945365	8.44106560547109e-47	1.31604918821085e-45	95.595372818874	SYK	Up
GPIAP1	-0.222184137620751	-0.129364587366627	-16.1096447540509	8.82834469198508e-47	1.37519663194864e-45	95.5507546081596	GPIAP1	Down
RSAD1	0.128172748215868	0.00336574735703364	16.1091658991819	8.87244637886582e-47	1.38082907654614e-45	95.5457983273835	RSAD1	Up
DLG3	-0.280854230891044	-0.152337318477251	-16.1088037181153	8.90594864070016e-47	1.38480331994572e-45	95.5420496806697	DLG3	Down
MAPK10	-0.163803621870678	-0.0770380648515471	-16.1083453103807	8.94853314716912e-47	1.39018141403385e-45	95.5373051030056	MAPK10	Down
ATP1B1	-0.280438261089082	-0.0908302583302593	-16.1035433469108	9.40702272925595e-47	1.46010431361951e-45	95.4876064867746	ATP1B1	Down
GPR56	0.216961147291408	0.0358088551593135	16.1023682544755	9.52274656462006e-47	1.47674778126097e-45	95.4754453398763	GPR56	Up
HTR7	-0.149149805007148	-0.0383574318539325	-16.100955989282	9.66370929774727e-47	1.49727203593617e-45	95.4608300032507	HTR7	Down
C1orf74	-0.176175498189273	-0.0557108527583407	-16.0959406513849	1.01813530470121e-46	1.57606982519375e-45	95.4089299190346	C1orf74	Down
NPTN	-0.235008664638374	-0.121002001073401	-16.0957008043879	1.02067902121381e-46	1.57860178868157e-45	95.4064480323955	NPTN	Down
RP11-323H21.4	-0.0746255540704264	-0.0158280442219972	-16.0954028674985	1.02384765210485e-46	1.5820948963725e-45	95.4033650583668	RP11-323H21.4	Down
EPHB4	0.156187805484726	0.049196132183956	16.0939730939201	1.03919081840221e-46	1.60437772532007e-45	95.3885703569052	EPHB4	Up
ELF1	0.198337824361891	0.0300925178498551	16.093295996053	1.04653676337134e-46	1.61428527901042e-45	95.3815641610186	ELF1	Up
TATDN1	-0.123146791174789	-0.0642141870193232	-16.091508527818	1.06617932247332e-46	1.64312600548548e-45	95.3630689336836	TATDN1	Down
HEXDC	0.132882853067286	0.0283736265395079	16.0910163174079	1.07165257998898e-46	1.65009817985194e-45	95.3579760547009	HEXDC	Up
DDHD2	-0.142720107748865	-0.0745149471199721	-16.0907672199183	1.07443316292555e-46	1.65291558445113e-45	95.3553986711228	DDHD2	Down
PLEKHF2	0.148054189648867	-0.00559031113322909	16.0895356745344	1.08828664055512e-46	1.67274756493458e-45	95.3426561775628	PLEKHF2	Up
SYT13	-0.238773046380182	-0.105928621017339	-16.0880230432675	1.10554626477677e-46	1.69777528859358e-45	95.3270057394241	SYT13	Down
SPATA7	-0.161312069508596	-0.0703091990559149	-16.0870227198752	1.11711012921859e-46	1.71401963692286e-45	95.3166561251374	SPATA7	Down
CTDSP2	0.175972419015765	0.0637133259162469	16.0840696694664	1.15195695485031e-46	1.76592766341426e-45	95.286104145689	CTDSP2	Up
PRCP	0.150936668446758	-0.0229406997169243	16.0832599333022	1.16170022808549e-46	1.77929486916635e-45	95.2777269721814	PRCP	Up
KIAA0284	-0.154554985451674	0.0821739016785791	-16.082324746695	1.1730554224884e-46	1.79510523455443e-45	95.2680520937195	KIAA0284	Down
MSRB3	0.153454465787266	0.0300453999030544	16.0751683847081	1.26369773420918e-46	1.93211270109872e-45	95.1940220028316	MSRB3	Up
USP11	-0.158819852608843	-0.056863718647653	-16.0749421351066	1.2666746845155e-46	1.93496245304195e-45	95.1916816827141	USP11	Down
BTBD10	-0.175030607236087	-0.0970750875068461	-16.0729008232007	1.29385242404799e-46	1.97474368214665e-45	95.1705668308791	BTBD10	Down
PTAR1	0.199069750392137	-0.00147495525324228	16.0716434661185	1.31088162145991e-46	1.99851795934488e-45	95.1575614062739	PTAR1	Up
YWHAH	-0.345895008871088	-0.168747016701426	-16.0715813558525	1.31172859618759e-46	1.99851795934488e-45	95.1569189786831	YWHAH	Down
SKP1A	-0.123768814019596	-0.0194850390210092	-16.0670350534071	1.37523162940759e-46	2.09343490767264e-45	95.1098969599759	SKP1A	Down
SMG5	0.10622319633576	0.0147780412151437	16.0660381451879	1.38956171017748e-46	2.11339814258315e-45	95.0995865332146	SMG5	Up
CMTM6	0.169759571319149	-0.0293139582329276	16.0445791240516	1.73686693619034e-46	2.63930898765148e-45	94.8776932535288	CMTM6	Up
SLC20A1	-0.127008641832456	-0.0767882275245509	-16.0387956972603	1.84447504350981e-46	2.80038027566589e-45	94.8179053393503	SLC20A1	Down
MSX1	0.302590104423267	0.0549090127340816	16.0385315727499	1.84954529171364e-46	2.80562786659249e-45	94.815175021178	MSX1	Up
ENC1	-0.353796075867324	-0.193673257930565	-16.0309229913295	2.00173084275515e-46	3.03383513255933e-45	94.7365288685524	ENC1	Down
ACADSB	-0.163694268377823	-0.116688599272199	-16.0301399943011	2.01808480056829e-46	3.0559569837177e-45	94.72843602612	ACADSB	Down
NDUFA5	-0.22219298025931	-0.0804661968929295	-16.0287879262282	2.04663921666196e-46	3.09649922910805e-45	94.7144616904293	NDUFA5	Down
SAP30L	0.143631763537104	-0.0146443202472336	16.0286323310042	2.04995101358705e-46	3.09881290610411e-45	94.712853553691	SAP30L	Up
KIFAP3	-0.293705714966592	-0.20065067626011	-16.0282911661836	2.05723134027341e-46	3.10711638742945e-45	94.7093274992868	KIFAP3	Down
TNFRSF12A	0.288450003633482	-0.121349303399259	16.0201703638787	2.23835462619311e-46	3.3777393074428e-45	94.6254026545173	TNFRSF12A	Up
TNRC9	-0.208517499170119	-0.0900819541889746	-16.0192469823808	2.25993210132356e-46	3.40734255415514e-45	94.6158607007527	TNRC9	Down
ZC3HAV1	0.186000502826183	-0.00353660272714498	16.0183496518618	2.28109974276881e-46	3.43627711683649e-45	94.6065881027544	ZC3HAV1	Up
IFT140	0.146099613294666	0.0639915110300855	16.0161799207845	2.33310426455027e-46	3.51157441860969e-45	94.5841677283866	IFT140	Up
PFKM	-0.156735278083528	-0.00980526306952982	-16.0150811175588	2.35989036203954e-46	3.54881782471413e-45	94.5728138552375	PFKM	Down
NELL1	-0.402642925077837	-0.274856148715385	-16.0053952644362	2.60969128510478e-46	3.92107807262416e-45	94.4727402413868	NELL1	Down
NDUFS6	-0.104072769682718	-0.0472722799040747	-16.0051671348588	2.61588255215432e-46	3.92698638053979e-45	94.4703834329852	NDUFS6	Down
LGI4	0.204453068199363	0.0353000668325661	16.0010366278632	2.73055215233387e-46	4.09559263297428e-45	94.4277128214498	LGI4	Up
NPPA	-0.226988696389044	-0.0749683712041218	-15.9976602823558	2.82800228383213e-46	4.23810273294291e-45	94.3928355273113	NPPA	Down
ARHGAP6	0.129201711227604	0.0327023182682861	15.9969538810296	2.84882597261508e-46	4.26563227458575e-45	94.3855387465828	ARHGAP6	Up
ACSL4	-0.174047678714087	-0.116422707022864	-15.9964605527492	2.86345928506582e-46	4.28385337449089e-45	94.3804429619382	ACSL4	Down
HIRIP5	-0.122683983005025	-0.0392299883647526	-15.9948889327363	2.91057950291307e-46	4.35060310220471e-45	94.3642093765495	HIRIP5	Down
UGP2	-0.158976995751534	-0.0751601402946771	-15.9915495532503	3.0132860343481e-46	4.50025467535287e-45	94.3297177819839	UGP2	Down
PCMTD1	0.107571725025784	0.0232601395765501	15.9899891203873	3.06251157191182e-46	4.56984559365795e-45	94.3136011897804	PCMTD1	Up
DNM1L	-0.182884942737401	-0.116758531013237	-15.9879237461368	3.1289026101326e-46	4.66490934601588e-45	94.2922701244267	DNM1L	Down
HTR5A	-0.293061319302695	-0.142725143358009	-15.988345522618	3.24773724700575e-46	4.8368580866697e-45	94.2565441091819	HTR5A	Down
TSFM	-0.101722465961739	-0.0624570736726529	-15.9842727017208	3.2497988065061e-46	4.8368580866697e-45	94.2545643139663	TSFM	Down
SERF1A	-0.156579098795927	-0.019936770996392	-15.9817830348281	3.33490172371167e-46	4.95927558297721e-45	94.2288539581489	SERF1A	Down
HIST3H2BB	0.221943719426744	-0.0210790496648936	15.9808570580037	3.36711838675106e-46	5.00290478934021e-45	94.2192918550085	HIST3H2BB	Up
TARBP1	-0.242289367178428	-0.0300508474087619	-15.9795322089965	3.41375364353308e-46	5.06786450377276e-45	94.2056110778889	TARBP1	Down
PNMA1	-0.194806426513909	-0.0951270942713415	-15.9792706221028	3.42303755809436e-46	5.07731099913927e-45	94.2029098944855	PNMA1	Down
MFNG	0.174032303786711	-0.00514072479137268	15.9789512641292	3.43440598692727e-46	5.08983066297899e-45	94.1996121762046	MFNG	Up
STMN3	-0.195397708060932	0.0570795514145933	-15.9762452750159	3.53225837210311e-46	5.23039008012269e-45	94.1716706688934	STMN3	Down
CCDC87	-0.213985902039933	-0.0651419684568094	-15.9779471314315	3.61771795538894e-46	5.35237522863671e-45	94.1486325199401	CCDC87	Down
GLIS3	0.196828124727859	-0.0186072387794471	15.9721169095517	3.68693428378461e-46	5.45014163174419e-45	94.1290446482123	GLIS3	Up
FCGBP	0.527001660259705	-0.145453940268451	15.9702732001414	3.75817849242683e-46	5.55073703588344e-45	94.1100090994218	FCGBP	Up
MAD2L1BP	-0.139536534920494	-0.0742414559656505	-15.964186517791	4.00328095723389e-46	5.90772802721171e-45	94.0471711463884	MAD2L1BP	Down
FLRT1	-0.232143481169188	-0.0415552088423772	-15.96072481244	4.14973192247364e-46	6.11865477016809e-45	94.0114361715142	FLRT1	Down
BRMS1L	-0.168811255846947	-0.0909211731534573	-15.9596581782038	4.19592582478614e-46	6.18152326593917e-45	94.0004258282711	BRMS1L	Down
FAM81A	-0.213705660076193	-0.0910764455547096	-15.9560770683822	4.35480451482047e-46	6.41015424941906e-45	93.9634613613854	FAM81A	Down
EYA2	0.222208139071009	0.0860397913811113	15.9551179589519	4.39836643096858e-46	6.46879881860895e-45	93.9535617793966	EYA2	Up
LOR	-0.171163943263814	-0.020430495945705	-15.9364186721213	5.34016697329619e-46	7.84729185661715e-45	93.76058939472	LOR	Down
ASIP	0.0969849995029544	0.0371309374628463	15.9349590858946	5.42164250574641e-46	7.96028997634253e-45	93.7455295966029	ASIP	Up
ARL4C	-0.277860610304539	-0.195488035404948	-15.933108257413	5.52674435700708e-46	8.10775729132583e-45	93.7264336018751	ARL4C	Down
ANXA3	0.265917518087435	0.000563112491760136	15.9308347489747	5.65863632280617e-46	8.29424399963428e-45	93.7029774844222	ANXA3	Up
PIAS1	0.14805216190352	0.0221714055155929	15.9288211630383	5.77807076656366e-46	8.46217204767841e-45	93.6822038488233	PIAS1	Up
PRKAR1A	-0.194980629550277	-0.136905541947835	-15.9230309157543	6.13572225650156e-46	8.97840031203898e-45	93.6224717075356	PRKAR1A	Down
RTN4	-0.209793157097559	0.0437210646093574	-15.9173764363289	6.77929488889936e-46	9.91179666514941e-45	93.5240068645926	RTN4	Down
CHCHD7	-0.13284585006765	-0.0790955898020597	-15.9122485308643	6.86165463677917e-46	1.0023781866031e-44	93.511257804638	CHCHD7	Down
TAC3	-0.299241239026915	-0.116669067288854	-15.9091400060439	7.08643283274135e-46	1.03434549424329e-44	93.4791993509211	TAC3	Down
PAFAH1B1	-0.197003473230434	-0.108296527711122	-15.9087135921136	7.11783490300101e-46	1.03805739894102e-44	93.4748018560407	PAFAH1B1	Down
NFKB2	0.142706910482848	0.0515235773234069	15.9055276535875	7.35689258879011e-46	1.07202196784181e-44	93.4419472127778	NFKB2	Up
SRGAP1	0.198073830401116	0.0130399262833639	15.8999928115926	7.79141270708658e-46	1.13438792713562e-44	93.3848743928171	SRGAP1	Up
TUBB4Q	-0.186295135461032	-0.0527081990751267	-15.8988406294567	7.88503880289082e-46	1.14705869915861e-44	93.3729943452085	TUBB4Q	Down
PDGFRB	0.209125833297273	0.105774277535442	15.8983357770771	7.92641607285241e-46	1.15211385460256e-44	93.3677889376105	PDGFRB	Up
TES	0.242228667070925	0.0112071655871255	15.8971132120006	8.02751665060298e-46	1.16583416419451e-44	93.3551835755776	TES	Up
CACNB2	-0.271314431794287	-0.162231272006742	-15.8939588771587	8.29435068607394e-46	1.20358090422963e-44	93.3226618638289	CACNB2	Down
DLEU8	-0.192526510331464	-0.0836022865405377	-15.8931446714912	8.36465258105727e-46	1.21276997889157e-44	93.3142675802438	DLEU8	Down
MCTS1	-0.171720956005627	-0.0714320811962676	-15.8884399689672	8.78268235636815e-46	1.2723179173592e-44	93.2657656194806	MCTS1	Down
ACP2	-0.163588873416019	-0.0240977446307772	-15.8861889109941	8.99000986535196e-46	1.30126837218383e-44	93.2425604058389	ACP2	Down
STAM	-0.144134686022265	-0.0795129780674313	-15.8822661742939	9.36304504295077e-46	1.35413623150296e-44	93.2021248921379	STAM	Down
CD2BP2	-0.167706464777198	-0.0704391775129449	-15.8733371835008	1.02707782808606e-45	1.48409160548975e-44	93.1100960632366	CD2BP2	Down
TSPYL4	-0.17605487134122	-0.0217600732957763	-15.8732272441164	1.02824856303889e-45	1.48409160548975e-44	93.1089630421152	TSPYL4	Down
C12orf32	-0.126027173800605	-0.00171300736877311	-15.8731828176539	1.02872203440816e-45	1.48409160548975e-44	93.1085051893849	C12orf32	Down
LAMA5	0.209121520796877	0.0262739727366809	15.8726526631117	1.03438893500529e-45	1.491029622399e-44	93.1030415224087	LAMA5	Up
CBLB	0.114476427775294	-0.0166994682506653	15.8725597996961	1.0353847682057e-45	1.4912285675632e-44	93.1020844961654	CBLB	Up
SLC30A9	-0.165984203042613	-0.0420347452935153	-15.8705204851663	1.05749652369855e-45	1.52181453377281e-44	93.0810682709752	SLC30A9	Down
GYPE	-0.135417494017316	-0.00681154401492191	-15.869605761953	1.06756716518385e-45	1.53503619516592e-44	93.0716418213281	GYPE	Down
CDKN1A	0.37105194344001	-0.0231438455306432	15.8686290163631	1.07842635215242e-45	1.54936890130725e-44	93.0615763945589	CDKN1A	Up
UTP11L	-0.0783204508314656	-0.0265237631155412	-15.8665101461976	1.1023638932916e-45	1.5824520165963e-44	93.0397419350289	UTP11L	Down
SH3BP2	0.17948797103152	0.0123427970055649	15.8631834145899	1.14102155307237e-45	1.63659395038036e-44	93.0054625022273	SH3BP2	Up
CGB2	0.118218459182606	-0.0168506299493312	15.8593185491998	1.18763484531182e-45	1.7020481575351e-44	92.965640706106	CGB2	Up
EPS8	0.194287992199342	-0.035350500593718	15.8551480123111	1.24006919358274e-45	1.77573005446807e-44	92.9226726637001	EPS8	Up
C18orf21	-0.0929449873125215	-0.0281325066836729	-15.8541820094001	1.25254027460224e-45	1.79211194515929e-44	92.91272064903	C18orf21	Down
UBE2V2	-0.317340640668255	-0.170887406277935	-15.8534052746746	1.26265864917141e-45	1.80392818304965e-44	92.9047186562405	UBE2V2	Down
MYO5A	-0.2034625082774	-0.108046580474849	-15.8533887917021	1.26287425147919e-45	1.80392818304965e-44	92.9045488484082	MYO5A	Down
EMILIN1	0.182154523004341	0.0247669473940613	15.8531656031621	1.26579724591495e-45	1.80661899203493e-44	92.9022495618839	EMILIN1	Up
AUP1	0.121130357602036	0.0232564734037288	15.8483735657028	1.33021133298452e-45	1.89699703138663e-44	92.852884367539	AUP1	Up
UNC84B	0.25438123156051	0.0121033608435727	15.8469873502769	1.34944763459369e-45	1.92185839785618e-44	92.838605096493	UNC84B	Up
C1orf102	-0.134726816277438	-0.0609640033403039	-15.8469581600543	1.34985567405798e-45	1.92185839785618e-44	92.8383044148538	C1orf102	Down
DDR1	0.20921565513379	0.0368049895617125	15.8451837014638	1.37489288112003e-45	1.95590326067026e-44	92.8200264444946	DDR1	Up
RTP1	-0.280495182510684	-0.102160938814365	-15.8444832110873	1.38490378232756e-45	1.96853371643355e-44	92.8128111491457	RTP1	Down
EXOC6	-0.139046717403766	-0.0515282370178232	-15.8411639453227	1.43333854728122e-45	2.03571546617129e-44	92.7786228530399	EXOC6	Down
PTPN3	-0.206287193728341	-0.107420455963917	-15.8401344246753	1.44870215109113e-45	2.05585617914842e-44	92.7680192704774	PTPN3	Down
STX12	-0.103635334883964	-0.0353443768862848	-15.8381928284012	1.47812545810948e-45	2.09589991547922e-44	92.7480222967202	STX12	Down
ZMAT2	-0.111082124451574	-0.0250609555783192	-15.8367609132127	1.50020646350427e-45	2.12547588928755e-44	92.7332751239463	ZMAT2	Down
TMEM133	0.168403158570426	0.0903552539993569	15.8360670648618	1.51102415335274e-45	2.13905894803616e-44	92.7261293826748	TMEM133	Up
DNAJC6	-0.183949578024673	-0.10690087960345	-15.8353572110187	1.52217196480133e-45	2.15308685403632e-44	92.718818902753	DNAJC6	Down
NEU1	-0.106563399148283	0.0788853485872927	-15.8347216851834	1.532222134958e-45	2.16554061740731e-44	92.7122739785165	NEU1	Down
SLC35B1	-0.0957128281593982	-0.0359853352402456	-15.8298887615249	1.61084846936909e-45	2.27481639248678e-44	92.6625049882375	SLC35B1	Down
PTS	-0.151834706706401	-0.0630823855177608	-15.8285240203338	1.63377173170161e-45	2.30531556687506e-44	92.6484518390133	PTS	Down
OXCT1	-0.220956911857106	-0.151738749922214	-15.8241876656855	1.70879188001648e-45	2.40921638622924e-44	92.6038015123664	OXCT1	Down
NEFL	-0.518235058489644	-0.361261851468389	-15.8133463884788	1.91173856554064e-45	2.69316557725758e-44	92.492187784073	NEFL	Down
RAP1A	0.156169278939852	-0.0402187207291854	15.8108574859375	1.96162736176826e-45	2.7612089114963e-44	92.4665671471363	RAP1A	Up
ACAD9	-0.0984545166727364	-0.0428410694725188	-15.8086027622285	2.00794308573938e-45	2.82411671541209e-44	92.4433581851716	ACAD9	Down
ADH1A	0.298295965512083	-0.0379861786418792	15.8084601798947	2.01090838929186e-45	2.82600092477361e-44	92.4418905497948	ADH1A	Up
RFC3	-0.215471137923994	-0.124779817718629	-15.8070918041702	2.03958989608455e-45	2.86399279107705e-44	92.427805721682	RFC3	Down
GLRA2	-0.255279884520105	-0.133679207269272	-15.8068401706035	2.04490847816441e-45	2.86914358227685e-44	92.4252156722762	GLRA2	Down
GPHN	-0.112586808814616	-0.0684057112978759	-15.8060277719035	2.06217419374055e-45	2.89103517612788e-44	92.4168537854872	GPHN	Down
OR2T2	0.158103097750527	0.0991733710536586	15.8034016084969	2.11898914146548e-45	2.96829228325833e-44	92.3898240031661	OR2T2	Up
VIL2	0.242740646435517	0.0338992538114009	15.8017337390972	2.15588070954471e-45	3.01753866785227e-44	92.3726581644824	VIL2	Up
GOT2	-0.159900282707667	-0.127529522866655	-15.7994671063693	2.2070460749867e-45	3.08666846078591e-44	92.3493306854595	GOT2	Down
ACADVL	0.147108489578525	-0.0213435229162517	15.7991983934741	2.21319162019419e-45	3.09277517085658e-44	92.3465652429699	ACADVL	Up
PSCD2	-0.124248182930194	-0.0556048493144284	-15.7918931018887	2.38697158697955e-45	3.33294088900021e-44	92.2713887263887	PSCD2	Down
COPS3	-0.130536127259844	-0.107194756820031	-15.7916676997205	2.39254481369604e-45	3.33804165660449e-44	92.2690693490442	COPS3	Down
PLCH2	-0.182433467446639	0.0287245068913357	-15.7907874141912	2.41443518944195e-45	3.36588142207368e-44	92.2600113497575	PLCH2	Down
PLAUR	0.228200595025407	-0.031571319935845	15.7872481796113	2.50448290058704e-45	3.48861624549721e-44	92.2235947270797	PLAUR	Up
NDUFV2	-0.149159181052946	-0.0741132297668702	-15.7870336991425	2.51004635635503e-45	3.4935665219276e-44	92.2213879298389	NDUFV2	Down
IL3RA	0.255540725878988	0.0109635958623522	15.7865993199829	2.52135163219473e-45	3.50649414192585e-44	92.2169186149005	IL3RA	Up
C10orf22	-0.152121815126755	-0.090361311720671	-15.7851642689247	2.55906324817747e-45	3.55609556405413e-44	92.2021536798589	C10orf22	Down
CFLAR	0.171721823777662	-0.0110935019977882	15.7828218262003	2.62183348670181e-45	3.64041160805306e-44	92.1780536589498	CFLAR	Up
SLC16A9	0.321604846840262	0.0193354387065499	15.780625761845	2.68207626963154e-45	3.72108650209695e-44	92.1554606241819	SLC16A9	Up
VRK1	-0.147961178034051	-0.0745470428225382	-15.7734974904836	2.88730528904165e-45	4.00262481217704e-44	92.0821317866347	VRK1	Down
ADCY1	-0.16467556383667	-0.014761310075286	-15.7666196885137	3.10016664300279e-45	4.29428660732753e-44	92.0113890781272	ADCY1	Down
GABRG2	-0.464393004360668	-0.306006723590056	-15.7648556739332	3.15724030097894e-45	4.36986189428487e-44	91.9932465415776	GABRG2	Down
CDH9	-0.234965660214272	-0.0320491887753655	-15.761884932221	3.25573710478613e-45	4.5026041232778e-44	91.962694454131	CDH9	Down
CDC42EP4	0.183312476001054	0.0193489791211426	15.7550145481718	3.49543758143218e-45	4.83026128105064e-44	91.8920438748357	CDC42EP4	Up
GARNL3	-0.121531915017681	-0.0369033775528039	-15.7543798523831	3.51845110390751e-45	4.85820127008167e-44	91.8855175480078	GARNL3	Down
MYEF2	-0.136942977374374	-0.0585753474626879	-15.7502955028394	3.67020746960571e-45	5.06372116282744e-44	91.8435217080296	MYEF2	Down
STX11	0.284323758124561	0.0611653103021166	15.749342119011	3.70656131120411e-45	5.10982250864174e-44	91.8337193633679	STX11	Up
UNG	0.169448203886155	-0.0205609220138193	15.7481232756972	3.75356143508843e-45	5.17051600535477e-44	91.8211879248208	UNG	Up
HDAC7A	0.181954142000276	0.0256265962493923	15.7470476183179	3.79553402937281e-45	5.22419347320799e-44	91.8101288867004	HDAC7A	Up
CCDC85A	-0.154537772026019	-0.0682191478203472	-15.7467441107656	3.80746153390187e-45	5.23646450200555e-44	91.8070085095316	CCDC85A	Down
SEC61A2	-0.131639765304959	-0.0665506077432512	-15.7432617771647	3.94702003345137e-45	5.42411037640463e-44	91.7712077680278	SEC61A2	Down
POLR2E	-0.106206582365986	0.0133942524134468	-15.7364395548872	4.23540000942171e-45	5.81581309350609e-44	91.7010777281187	POLR2E	Down
C14orf126	-0.213001611352972	-0.0428412548394224	-15.7340472749184	4.34142682219946e-45	5.95669801713619e-44	91.6764881346416	C14orf126	Down
TRIM38	0.177122218217685	0.00817866106923594	15.7278579176161	4.62819790584658e-45	6.34515712896191e-44	91.6128747289065	TRIM38	Up
TTC9	-0.179248719503589	-0.080136645818713	-15.7272095990416	4.65930942210998e-45	6.38277659526871e-44	91.6062118388155	TTC9	Down
AKAP13	0.155392946710602	0.000667170065956767	15.7218365512789	4.92531729690583e-45	6.741867392867e-44	91.5509952715576	AKAP13	Up
C14orf162	-0.165909328879483	0.000540463354190419	-15.7179621146144	5.12648873626222e-45	7.01171362637155e-44	91.5111828952972	C14orf162	Down
PHB	0.136145362817146	0.0148496594323955	15.7175828534251	5.14661640688419e-45	7.0337090894084e-44	91.5072858997894	PHB	Up
KIAA1279	-0.121777440420965	0.0047405045301055	-15.7168347084413	5.1865525736509e-45	7.08272034095422e-44	91.499598623511	KIAA1279	Down
HSPB2	0.182153977260829	0.0421162868031702	15.7149742243433	5.2872118399279e-45	7.21451260795185e-44	91.4804824211879	HSPB2	Up
HBQ1	-0.204978901745587	-0.066648023263139	-15.7134743537629	5.36977836809332e-45	7.32142958046543e-44	91.4650719760526	HBQ1	Down
NUMA1	0.130253070208204	0.0781040862435814	15.71049123499	5.5378412552465e-45	7.5446577101258e-44	91.4344232159839	NUMA1	Up
BTBD14A	0.189364655315828	0.00394442665839522	15.70989784773	5.57189236267464e-45	7.58510390232857e-44	91.4283269291711	BTBD14A	Up
RUNX3	0.232418725346261	-0.0029725632239298	15.7095263648545	5.59331593079376e-45	7.60728095258376e-44	91.4245104589995	RUNX3	Up
REEP4	0.156828514865202	0.0102198160928704	15.7094637454327	5.59693530738301e-45	7.60728095258376e-44	91.4238671342159	REEP4	Up
FANCE	0.0925074490313306	0.0368156581264846	15.7090058228864	5.62347419092018e-45	7.63738088554347e-44	91.4191626605238	FANCE	Up
SMTN	0.205840801403664	0.0459075840113768	15.7087685737866	5.63727331113329e-45	7.65014513979244e-44	91.4167252951558	SMTN	Up
HGF	0.324270927638275	-0.0593791989529306	15.7075653463643	5.70777871891836e-45	7.73978356081722e-44	91.4043641797388	HGF	Up
IARS	-0.157153282694133	-0.122055871592166	-15.6990188466551	6.23455807743873e-45	8.44751033657014e-44	91.31657181488	IARS	Down
TBC1D24	-0.12767477263159	-0.0336094287125553	-15.6956637984554	6.45437631989467e-45	8.73854189603186e-44	91.282111714024	TBC1D24	Down
NBEA	-0.242962314924396	-0.120764494243129	-15.69432119253	6.54449416706637e-45	8.85365654476902e-44	91.2683222841069	NBEA	Down
AFG3L2	-0.0935010280868995	-0.0127995473551361	-15.6916169404852	6.72983804857159e-45	9.09731762335681e-44	91.2405489732493	AFG3L2	Down
SLC39A11	0.210599611721819	0.00926718429817442	15.6869939960227	7.05889919353214e-45	9.53472444291863e-44	91.1930736551135	SLC39A11	Up
ANXA1	0.267277793715127	-0.0830704550204737	15.6860422587209	7.1286119593143e-45	9.62141229042855e-44	91.1833003269195	ANXA1	Up
C5orf22	-0.193374232739765	-0.105971328645769	-15.6847251684154	7.22622098462319e-45	9.74558771114737e-44	91.1697755146181	C5orf22	Down
SPR	0.159452879360044	0.0289917690720842	15.6845895646614	7.23634595813989e-45	9.75167737490728e-44	91.1683830595339	SPR	Up
MRPS22	-0.0775665332776912	-0.0264520101243398	-15.6820258812487	7.43045237249383e-45	1.00054983767183e-43	91.1420584261501	MRPS22	Down
DIRAS2	-0.363499685591591	-0.243765704548194	-15.6792078798606	7.64981493783732e-45	1.02929088915916e-43	91.1131239173929	DIRAS2	Down
TCEAL6	-0.217539484267627	-0.113159718047141	-15.6788963882401	7.67445578054135e-45	1.03180772845267e-43	91.1099257007282	TCEAL6	Down
SYN2	-0.256263979576924	-0.0428891394187145	-15.6811737525106	7.79646310588916e-45	1.04740119499828e-43	91.094980834633	SYN2	Down
PBX3	0.147291020727234	-0.0368277291872969	15.6746272539557	8.02026257306683e-45	1.07663509320613e-43	91.0660946675276	PBX3	Up
RP11-506K6.3	-0.118658224950185	-0.0755874542770749	-15.6709068798036	8.33427610672605e-45	1.11761016302528e-43	91.0279007449259	RP11-506K6.3	Down
SUMO1	-0.131577798351799	-0.0893881056011252	-15.6708594299156	8.33835930420953e-45	1.11761016302528e-43	91.0274136353413	SUMO1	Down
APOL1	0.129783886178603	0.0156267220956167	15.6669695797763	8.67997348261523e-45	1.1625012251293e-43	90.9874828865635	APOL1	Up
OPN3	-0.249592859808323	-0.139907826567724	-15.6613519281321	9.19812737875989e-45	1.23094877869409e-43	90.9298210396489	OPN3	Down
C16orf54	-0.074529067951883	0.0356740920375595	-15.6555426967256	9.76644027734388e-45	1.30599844447189e-43	90.8701994882089	C16orf54	Down
C8orf58	0.102566873381556	0.0119001508264539	15.6553652610254	9.7843395585654e-45	1.30738630965489e-43	90.8683785306381	C8orf58	Up
EHMT1	0.124487044502143	0.000382832815724546	15.6537648074587	9.94727627391746e-45	1.32813710250216e-43	90.8519539518256	EHMT1	Up
LMBRD2	-0.0839180606545922	-0.0122335661056573	-15.649243027663	1.0422405838612e-44	1.39050731464643e-43	90.8055522206584	LMBRD2	Down
OAT	-0.175151974532513	-0.0907780223531872	-15.6488682338695	1.04627896052359e-44	1.39482465105384e-43	90.8017063378341	OAT	Down
MTX2	-0.12455228254396	-0.0540416626268403	-15.6485695663853	1.04950826031091e-44	1.39805759365861e-43	90.7986416327012	MTX2	Down
ARHGEF5	0.139118337773452	0.0292217835521684	15.6476634894889	1.05936608444943e-44	1.41010872986745e-43	90.7893442520905	ARHGEF5	Up
AUH	-0.18308369151726	0.00360338418173574	-15.6461216279237	1.07635394290074e-44	1.43162486177402e-43	90.7735233817636	AUH	Down
ELK3	0.143558689447799	0.0122780641144802	15.6459326177734	1.07845503222038e-44	1.43332280429045e-43	90.7715840029654	ELK3	Up
FBXO27	-0.11810157897539	0.0159015004090913	-15.6449937935787	1.0889520839711e-44	1.44616829852969e-43	90.761951105898	FBXO27	Down
ASB6	-0.112998503821325	-0.00735025573886659	-15.6443951539636	1.09569869293363e-44	1.45401725785941e-43	90.7558087997408	ASB6	Down
POLR3B	-0.120200243754283	-0.0302120369454681	-15.6418000377248	1.12543114367335e-44	1.49233371484497e-43	90.7291826098567	POLR3B	Down
COQ3	-0.146505982876762	-0.0999000700251487	-15.6413435827786	1.13074344563438e-44	1.4981394105566e-43	90.7244994720217	COQ3	Down
ZNFX1	0.0822275047925446	0.0226958996885695	15.6412759198771	1.13153304536402e-44	1.4981394105566e-43	90.7238052676021	ZNFX1	Up
CALB1	-0.434574733105668	-0.249283554317524	-15.6395457858471	1.15191105090077e-44	1.52395903415974e-43	90.7060548435291	CALB1	Down
OR2T34	-0.155406530402901	-0.0408373155432536	-15.6361089311946	1.19348419163308e-44	1.5777588735627e-43	90.6707960211811	OR2T34	Down
SH3PX3	0.0750639491486545	0.0281124982424834	15.6343848277252	1.21490011707376e-44	1.60484982030473e-43	90.6531092878552	SH3PX3	Up
PDHX	-0.169579610701389	-0.109158535519745	-15.6300471524889	1.27049219781912e-44	1.67701111365889e-43	90.6086138913532	PDHX	Down
CXCL1	0.504865126358838	-0.0621178526786274	15.628783816022	1.28715558042809e-44	1.69771719348725e-43	90.5956554488153	CXCL1	Up
AP1G2	0.191053731592471	0.0458542181201077	15.6275587449166	1.30352253654899e-44	1.71800119600968e-43	90.5830898184185	AP1G2	Up
LPA	-0.199237236373209	-0.0490225359873188	-15.6258401801246	1.32683324294222e-44	1.74739917388694e-43	90.5654629108886	LPA	Down
MAP3K5	0.110470994303512	0.0204563349746472	15.6228865474979	1.36787261849023e-44	1.80008308855672e-43	90.5351696227136	MAP3K5	Up
NTN4	-0.175504029325763	-0.0655019123857292	-15.6225975836873	1.37195505117467e-44	1.80408975867024e-43	90.53220602455	NTN4	Down
ELL3	0.108922326009763	0.0150561834546424	15.6223844131644	1.3749744814325e-44	1.80669360432522e-43	90.5300197694719	ELL3	Up
SLC12A6	-0.121340877740255	-0.0615333967346265	-15.62040951613	1.40326495976395e-44	1.84108938785903e-43	90.5097658707551	SLC12A6	Down
C14orf29	-0.250800314326708	-0.0860013097615088	-15.6204092127168	1.40326935050231e-44	1.84108938785903e-43	90.50976275911	C14orf29	Down
BAZ1A	0.217406357284254	-0.0635182304032224	15.6170995265646	1.45198951616201e-44	1.90348331506039e-43	90.4758214943848	BAZ1A	Up
DPH2	-0.0888170738986926	-0.0433871436729425	-15.6170310185268	1.45301562303563e-44	1.90348331506039e-43	90.4751189592487	DPH2	Down
RNF126	-0.138627138034965	0.0207244567852082	-15.6164604642258	1.46158949323591e-44	1.9132734751817e-43	90.4692680855258	RNF126	Down
CDCA5	-0.202200379506908	-0.11420782871773	-15.6153768235016	1.478012919943e-44	1.93331652372379e-43	90.4581558390951	CDCA5	Down
KIAA1045	-0.194664391129812	-0.0855591572503317	-15.6124012516066	1.52406350541626e-44	1.99205413369596e-43	90.4276439335747	KIAA1045	Down
SMAP1L	-0.137943906044989	-0.0578214467035603	-15.6046717800078	1.65048873659653e-44	2.15567965416935e-43	90.3483934243743	SMAP1L	Down
ATP5A1	-0.152981587634771	-0.034792056314762	-15.6028648852167	1.68152125227655e-44	2.19456197068885e-43	90.3298690503771	ATP5A1	Down
FBXO8	0.113001317842505	0.0124643904958609	15.6004622612799	1.72368894677474e-44	2.24790762571133e-43	90.305238273979	FBXO8	Up
MT1M	0.408194344446377	0.0718424686535148	15.5975042666644	1.77705603945559e-44	2.31576778035203e-43	90.2749156855841	MT1M	Up
ATP6V1F	-0.151766465974402	-0.080212914816813	-15.5961636587912	1.80178283772052e-44	2.34623167422722e-43	90.2611736245135	ATP6V1F	Down
RALB	-0.227427611552776	-0.140894369092512	-15.5960737983939	1.80345249241699e-44	2.3466480634863e-43	90.2602525130441	RALB	Down
ARL4D	-0.142281859525494	0.00505583964835544	-15.5944700292733	1.83351246234817e-44	2.38397760998209e-43	90.2438134031734	ARL4D	Down
KCNIP3	-0.222068900022571	-0.00410073346639848	-15.5922206649773	1.8765174341949e-44	2.43806274885412e-43	90.2207576456583	KCNIP3	Down
HDGF	0.113075723360947	0.0418140148753626	15.5921484738063	1.87791418586958e-44	2.43806274885412e-43	90.2200177107314	HDGF	Up
GABRB3	-0.341783320185413	-0.183913210902506	-15.591037954952	1.89953167729915e-44	2.46428796105735e-43	90.2086354061737	GABRB3	Down
LCMT1	-0.0812009023690674	-0.0213727133622534	-15.590780861589	1.90457158844886e-44	2.468983780283e-43	90.2060003544469	LCMT1	Down
ZNF697	-0.219306184735741	-0.119235667655008	-15.5919093357007	1.95665570246069e-44	2.53461272217412e-43	90.1799118344856	ZNF697	Down
MYT1L	-0.321865462611829	-0.142002712829451	-15.5802091177599	2.12379115088253e-44	2.74906815837244e-43	90.097658199875	MYT1L	Down
MYH9	0.179986961263086	0.042440798624721	15.5792970954292	2.1438438779348e-44	2.77295996830495e-43	90.0883126266065	MYH9	Up
MED12	0.116720662778817	0.0285849656540916	15.5785839741906	2.15965490159303e-44	2.79133388916678e-43	90.0810053304123	MED12	Up
ELF4	0.166424611951036	0.011289390029132	15.5773111336422	2.18816558998203e-44	2.82608251235123e-43	90.0679628971792	ELF4	Up
LRRC8A	0.161012210288484	0.0457057423877349	15.5766015339637	2.20422287018201e-44	2.84470752600178e-43	90.0606919778966	LRRC8A	Up
PRKX	0.19899346727984	-0.0232367299365869	15.5764265565855	2.2082004133958e-44	2.84772670522793e-43	90.0588990867084	PRKX	Up
CD81	0.147059949912143	0.0772785423810697	15.5750294241448	2.24021772383352e-44	2.88687508607279e-43	90.0445837127543	CD81	Up
IMMP1L	-0.118485416791313	-0.0574295435056238	-15.5746327358112	2.24939257214434e-44	2.89655114623387e-43	90.040519217074	IMMP1L	Down
TIMM8B	-0.0980638322171577	-0.00147542216815233	-15.5740477309022	2.26299139851459e-44	2.91190543832551e-43	90.0345252764883	TIMM8B	Down
CAPG	0.216339118955931	-0.0158581783407529	15.569659051741	2.36766030140823e-44	3.04433481358585e-43	89.989561281967	CAPG	Up
RP11-11C5.2	-0.139535677485453	-0.0757329618086698	-15.5679177932881	2.4105154418163e-44	3.09714711312155e-43	89.9717224127101	RP11-11C5.2	Down
ZNF512	-0.140672287229948	-0.0574202651431546	-15.566655301786	2.44207070580341e-44	3.13537349702264e-43	89.958788815693	ZNF512	Down
WIPI2	-0.108823251369409	-0.0421329589109423	-15.5660792888063	2.45660446321498e-44	3.15170568181027e-43	89.9528879594368	WIPI2	Down
LEPRE1	0.101282829924156	0.0319992068733559	15.5651006425942	2.48149552734295e-44	3.18129190614527e-43	89.9428625610933	LEPRE1	Up
REEP1	-0.203996481305496	-0.0768372534237746	-15.563434894778	2.52444266045547e-44	3.2339654538952e-43	89.9257988487904	REEP1	Down
CD180	0.251588098655784	-0.00160587822669255	15.5605698198856	2.6000538627694e-44	3.32837528353337e-43	89.8964507294864	CD180	Up
ZDHHC8	-0.17961424652164	-0.00813768269692796	-15.5591167336545	2.63926140223897e-44	3.37607948613115e-43	89.8815668329685	ZDHHC8	Down
ATP6V1H	-0.159465142792112	-0.0682212139556277	-15.5586389891654	2.65228048706642e-44	3.39023852846784e-43	89.8766734137621	ATP6V1H	Down
CP	0.528264134357328	-0.156568903592454	15.5550415169461	2.75239643076617e-44	3.51386687427745e-43	89.8398269173865	CP	Up
ZFYVE20	-0.11703464474186	-0.0685804565830925	-15.5550187770516	2.75304111986072e-44	3.51386687427745e-43	89.8395940164627	ZFYVE20	Down
CD8A	-0.186220572208395	-0.0590431621342008	-15.5517277026467	2.84795218337893e-44	3.63234048098748e-43	89.8058881242832	CD8A	Down
SDC2	0.21583084953409	0.0407889053545493	15.548468150177	2.94517255984229e-44	3.75358356160545e-43	89.7725072929636	SDC2	Up
LTBP1	0.213439092595137	0.0180240081366354	15.5483191317292	2.9496955584472e-44	3.75659396249423e-43	89.7709812592349	LTBP1	Up
DTX2	0.11044592826757	0.0143343706715519	15.547336600479	2.97969132387137e-44	3.79201712841727e-43	89.7609196959431	DTX2	Up
ITPR3	0.22482892418314	-0.0143726248411853	15.5466314612834	3.0014060310232e-44	3.81685753060038e-43	89.7536988766041	ITPR3	Up
HPS3	0.0938807443809197	0.00426158876719942	15.5458866306889	3.02451457796763e-44	3.84343285258693e-43	89.7460717191207	HPS3	Up
H2AFJ	0.141730616391512	-0.00781703328886121	15.5433075908615	3.1059104749508e-44	3.94398449207777e-43	89.7196629268849	H2AFJ	Up
NRG1	-0.253227707628443	-0.148296874467637	-15.5422858726057	3.13875781885014e-44	3.98278583378766e-43	89.7092011441299	NRG1	Down
SEC11L1	0.128662591795577	-0.00782683861183493	15.5415771812116	3.16174504933466e-44	4.00902815008269e-43	89.7019446969759	SEC11L1	Up
RP2	0.14000954707412	0.100258618589545	15.5402601511592	3.20491164998994e-44	4.06080059208638e-43	89.688459615157	RP2	Up
OSBPL1A	-0.120398082650247	-0.0458913046834178	-15.5386404693825	3.2588051703531e-44	4.12607932129776e-43	89.6718761768673	OSBPL1A	Down
FOXC1	0.336383315588272	0.0456521841786089	15.5340040908904	3.41812905083714e-44	4.32465468848274e-43	89.6244087142936	FOXC1	Up
HMOX2	-0.129042676623668	-0.0423319518257385	-15.5302256021263	3.55370449697619e-44	4.49291628912248e-43	89.5857276946474	HMOX2	Down
C9orf61	0.278762733169999	-0.0345851397192257	15.5300223454617	3.56114776739826e-44	4.49905470846304e-43	89.5836470070195	C9orf61	Up
ZDHHC23	-0.170851444785827	-0.0403450305809456	-15.5241594127234	3.78267761853907e-44	4.77545880324497e-43	89.5236333582844	ZDHHC23	Down
CLCN7	0.130776637891356	0.0383148367170236	15.5216068514576	3.8833737828417e-44	4.89902538758492e-43	89.4975073023147	CLCN7	Up
TMEM39A	0.11618185850597	-0.0221861821514435	15.5199216153566	3.95131654076109e-44	4.98112304166721e-43	89.4802592698113	TMEM39A	Up
RCN2	-0.182608687940775	-0.112110295272964	-15.5176406808402	4.04516910651428e-44	5.09574056142349e-43	89.4569153407399	RCN2	Down
FAM111A	0.174564612285378	0.00718809291581727	15.5169485396162	4.07408590175531e-44	5.12845107285404e-43	89.4498319270985	FAM111A	Up
ZBTB1	0.179239486370298	0.0341848829631075	15.5123130573751	4.27314064838337e-44	5.37512858404461e-43	89.402394726864	ZBTB1	Up
TBC1D7	-0.20064035614179	-0.111263897780158	-15.5113861657559	4.31409238203766e-44	5.42271742366903e-43	89.3929099250003	TBC1D7	Down
UQCRFS1	-0.157902832068451	-0.0809690107319852	-15.5027224228425	4.71632493588913e-44	5.92403126340293e-43	89.3042633376743	UQCRFS1	Down
GABRA1	-0.318061596174978	-0.155499452922136	-15.4988163846771	4.90970937805277e-44	6.16248287567287e-43	89.2643023023456	GABRA1	Down
C6orf192	0.164957065717768	0.0350586197267221	15.4975764450625	4.97273723986036e-44	6.23708976751317e-43	89.251617674078	C6orf192	Up
KRTAP5-1	0.108434889493795	0.0364896241871573	15.4919096906401	5.27122212071909e-44	6.60669973659558e-43	89.1936506972902	KRTAP5-1	Up
SRPX	0.201887157054889	-0.00116435756312132	15.4912208273164	5.30870465652202e-44	6.6488848522319e-43	89.1866045645242	SRPX	Up
SP110	0.21233829398392	-0.055321046547345	15.4880007793318	5.48747294989788e-44	6.86783511598451e-43	89.15366919342	SP110	Up
OAZ1	-0.163405402264108	0.05586565601976	-15.4905554752444	5.55136018782166e-44	6.94279464065408e-43	89.1429009577048	OAZ1	Down
STAR	-0.242510390837278	-0.117950300145344	-15.4804698075841	5.92937985457061e-44	7.4102328822326e-43	89.0766492943802	STAR	Down
PTRH1	-0.10164456807768	0.00724580488538764	-15.4799059714982	5.96385979188634e-44	7.44796972860288e-43	89.0708833772044	PTRH1	Down
C13orf18	-0.204452808638851	-0.0368278381066242	-15.4720737725697	6.46403738506671e-44	8.06682167279252e-43	88.9907964843806	C13orf18	Down
SCGB1A1	0.136160845104946	0.0190562294778146	15.4671109525707	6.80242169587624e-44	8.48301999721037e-43	88.9400567027338	SCGB1A1	Up
CYCS	-0.132021913054828	-0.0412092870637522	-15.4656759794001	6.90351846244827e-44	8.60292221872406e-43	88.9253865382151	CYCS	Down
CIRBP	-0.317218736946661	-0.102923479852522	-15.4636468842076	7.04903675536702e-44	8.77796955267194e-43	88.9046432317308	CIRBP	Down
IL15	0.137045551683456	0.00884857603549046	15.4626984314957	7.11810180705597e-44	8.85762933527996e-43	88.8949475623905	IL15	Up
TEAD2	0.241538796740663	0.0878794386384066	15.4621941912936	7.15509444003649e-44	8.89729340097242e-43	88.8897929855514	TEAD2	Up
PPIC	0.190617890183965	-0.00174841256793789	15.4601912601338	7.30394016306647e-44	9.07588962078252e-43	88.8693186299389	PPIC	Up
SPARC	0.226013572110164	-0.0358784935981732	15.4592521923632	7.37478615009126e-44	9.15737731665618e-43	88.8597195887539	SPARC	Up
FAM79A	-0.140987017106441	-0.0139782950933431	-15.4527689300987	7.88297371272413e-44	9.78141434846512e-43	88.7934535621329	FAM79A	Down
SPEN	0.138995621803626	0.025554119617539	15.4511316236795	8.01674825476032e-44	9.94031038949739e-43	88.7767199176074	SPEN	Up
TRUB1	-0.135892529126781	-0.040654104775681	-15.4508800699617	8.03750103666379e-44	9.95893927450915e-43	88.7741490319759	TRUB1	Down
DOPEY2	-0.199805115479665	-0.10595157312337	-15.4501372103798	8.09909924161857e-44	1.00281154712462e-42	88.7665570662261	DOPEY2	Down
XKR4	-0.211905578626458	-0.12724695989059	-15.4473875821903	8.33122701597211e-44	1.03081886438192e-42	88.7384571095008	XKR4	Down
RTN3	-0.19128226963631	0.0711620395146901	-15.4451722041999	8.52307336548364e-44	1.05380588467687e-42	88.7158181220006	RTN3	Down
POLR3F	-0.128920279809555	-0.0374398107045234	-15.4439165769553	8.63375869632653e-44	1.06673248881976e-42	88.7029873099243	POLR3F	Down
LOXL3	0.108237073217171	0.0250703552301506	15.4397214981561	9.01406899946823e-44	1.11293022362753e-42	88.6601217215173	LOXL3	Up
LRCH4	0.202245949971004	0.0187409529799861	15.436929363111	9.27641509899756e-44	1.14450816239158e-42	88.6315935891041	LRCH4	Up
CAMSAP1	-0.132524351687065	-0.108369590877406	-15.4358982354619	9.37521371015253e-44	1.15587741232122e-42	88.6210586513752	CAMSAP1	Down
SMYD2	-0.212450084748227	-0.112692653000433	-15.4324259330541	9.71570331811553e-44	1.19644536000831e-42	88.5855841257823	SMYD2	Down
GRM8	-0.151108823134121	-0.0632019369325817	-15.4324027114853	9.71802144691517e-44	1.19644536000831e-42	88.5853468929995	GRM8	Down
GALR1	-0.184447968495344	-0.0377560250606357	-15.4290360225611	1.00600148043194e-43	1.23767372511173e-42	88.5509538420192	GALR1	Down
GNG2	-0.30604404392009	-0.174273555463773	-15.4270497760142	1.02673871386701e-43	1.26229319673721e-42	88.5306641018783	GNG2	Down
ACSL5	0.287508799108242	-0.0181938203715908	15.4259100520401	1.03882996449019e-43	1.27625583764646e-42	88.5190220704704	ACSL5	Up
REPS2	-0.239019191021411	-0.167703578370156	-15.4255269049437	1.04292657767014e-43	1.28038387190803e-42	88.5151083691495	REPS2	Down
RCOR2	-0.163613491863677	0.0357679554014563	-15.4203849407803	1.09949021905133e-43	1.34887353337955e-42	88.4625882159797	RCOR2	Down
TM6SF1	-0.229718571331778	-0.12816355387034	-15.4172843911262	1.13506659703885e-43	1.39153721600306e-42	88.4309218661212	TM6SF1	Down
NDUFA12	-0.100818071090441	-0.0169716451034171	-15.412899779086	1.18734616046054e-43	1.45460364013009e-42	88.3861447328791	NDUFA12	Down
B3GALT2	-0.345007141667867	-0.180597705466817	-15.411932487467	1.19919932412586e-43	1.46809021483127e-42	88.376266982044	B3GALT2	Down
BCAR3	0.160667011831295	0.00948676223056179	15.4117319578182	1.20167134805666e-43	1.47008126070493e-42	88.3742192463855	BCAR3	Up
HLX1	0.193573571562738	0.0279918433036201	15.4133652475359	1.22656729979839e-43	1.49948283682808e-42	88.3552492129527	HLX1	Up
PDCD2L	-0.0874090473147053	-0.0173714085627593	-15.4073367261882	1.25714920762609e-43	1.5357893060697e-42	88.3293389170903	PDCD2L	Down
CDKN3	-0.220522120275277	-0.0929329095477928	-15.4069441479386	1.26222708211297e-43	1.54090980305139e-42	88.3253304476148	CDKN3	Down
PIK3AP1	0.321504720521524	-0.0682095822028829	15.4056245866124	1.27944569440808e-43	1.56083396151509e-42	88.3118571444332	PIK3AP1	Up
NRG3	-0.201683313461707	-0.0960770195166815	-15.4031843320361	1.31190787914265e-43	1.59931322377391e-42	88.2869420572385	NRG3	Down
HIVEP2	-0.221357415750193	-0.148498933000017	-15.3968619667513	1.39988774214132e-43	1.70537130409144e-42	88.2223964524084	HIVEP2	Down
SIDT1	-0.250896552153774	-0.109757411530725	-15.3952915946872	1.42263844100628e-43	1.73187301529784e-42	88.2063657177938	SIDT1	Down
YPEL1	-0.179857244336395	-0.0719681909427636	-15.3941582220982	1.43928703401904e-43	1.75091433165759e-42	88.1947963094548	YPEL1	Down
LRRC49	-0.208423056855358	-0.124315023319407	-15.3916858033729	1.47628325513423e-43	1.79466490260514e-42	88.1695589507914	LRRC49	Down
THEDC1	0.267758149002685	0.0149364132591936	15.3908304658351	1.48930188418773e-43	1.80922599264287e-42	88.1608283503989	THEDC1	Up
MYSM1	-0.176928922496541	0.0957345108446779	-15.3904402104711	1.49527975122554e-43	1.81521949687883e-42	88.1568449888024	MYSM1	Down
MAML1	0.1063467421854	0.0275142186391529	15.3888797554999	1.5194227994399e-43	1.84324116855989e-42	88.1409176535957	MAML1	Up
PER1	0.177422031256157	0.105438080782152	15.3869114546685	1.55043154568449e-43	1.87954686123983e-42	88.1208282464619	PER1	Up
KIAA0513	-0.165017779870213	-0.0277696314809844	-15.3856570494493	1.57052221252995e-43	1.902575480322e-42	88.1080256320941	KIAA0513	Down
TM4SF1	0.319689546077184	-0.0121080952752818	15.3776640532187	1.70478367333963e-43	2.06378547195933e-42	88.026456128293	TM4SF1	Up
FBXO31	-0.130641553550262	-0.073757488845423	-15.3775347643373	1.70704698902142e-43	2.06508732478416e-42	88.0251368332087	FBXO31	Down
PPP2R1B	0.234242200130303	-0.00866191033616144	15.3742484819281	1.76559399440669e-43	2.13442878990028e-42	87.9916040279022	PPP2R1B	Up
BCL3	0.272073769992044	0.107958655321793	15.3703344129133	1.83794554154941e-43	2.22035061113933e-42	87.9516684256061	BCL3	Up
ACSBG1	0.203810713797254	0.0810271754888788	15.3643053944735	1.95522273498698e-43	2.3603883350704e-42	87.8901603112489	ACSBG1	Up
ATP2B1	-0.250952921583366	-0.111333124084466	-15.3606707066009	2.02950320324097e-43	2.44836111624851e-42	87.853083002275	ATP2B1	Down
SRM	-0.114122993362535	-0.0485277423535496	-15.3576357883863	2.09367933043322e-43	2.52403061582879e-42	87.8221261223721	SRM	Down
CDK2AP2	0.176817782862313	0.0439125245941128	15.3563603237337	2.12125093438114e-43	2.55549731415673e-42	87.8091166812864	CDK2AP2	Up
MRVI1	0.27635756185126	0.00144788404222963	15.3554981044367	2.14009442303515e-43	2.57641284280076e-42	87.8003224468789	MRVI1	Up
DBC1	-0.16074901771825	-0.0613169578785199	-15.3539739121471	2.17381466660489e-43	2.61519682797643e-42	87.7847767931294	DBC1	Down
CA4	-0.274196414883106	-0.122245171256551	-15.3500342526775	2.26344991439585e-43	2.72114891506621e-42	87.7445974753464	CA4	Down
MRPS18C	-0.156359265119767	-0.109939701366845	-15.3495049142502	2.27577123383936e-43	2.73407098334924e-42	87.739199181174	MRPS18C	Down
CCRK	-0.169446391858424	-0.0626434475335178	-15.3483998966247	2.3017086713197e-43	2.76332206783299e-42	87.7279301978061	CCRK	Down
PTP4A3	0.21897849636077	0.026332156065961	15.3452087912763	2.37827954491951e-43	2.85327892400834e-42	87.6953887620087	PTP4A3	Up
RND1	-0.169219922466665	-0.0454791580059807	-15.3449214281313	2.38529837299141e-43	2.85972599421259e-42	87.6924584729256	RND1	Down
NCF2	0.290814360018589	-0.0283113004119473	15.3430700815253	2.43101564354089e-43	2.91252763248207e-42	87.6735804205358	NCF2	Up
FSTL3	0.1427453029161	0.00512944128749573	15.3403280663953	2.50033862967993e-43	2.99351837041019e-42	87.6456216590447	FSTL3	Up
NFE2	0.303791437030097	0.0161181507404278	15.3391487901866	2.53075620876356e-43	3.02785037392607e-42	87.6335977587261	NFE2	Up
B3GALT3	-0.234116373531183	-0.108985341285319	-15.3379685756368	2.56156770520685e-43	3.06260612017303e-42	87.6215645955071	B3GALT3	Down
MAPK9	-0.195758610986478	-0.104862594201343	-15.3363902481195	2.60335846389826e-43	3.11043185817233e-42	87.6054728512381	MAPK9	Down
ATP6V0D1	-0.13166104209318	-0.0190183593191881	-15.3343810788973	2.65754275260941e-43	3.17298923154958e-42	87.5849892744881	ATP6V0D1	Down
BGN	0.244178009447351	0.07293957335533	15.3314770353102	2.73785543412036e-43	3.26663547472534e-42	87.555383972154	BGN	Up
C20orf39	-0.132842490287754	-0.0660237895880431	-15.3302915627393	2.77133228323932e-43	3.30431004196381e-42	87.5432991906106	C20orf39	Down
PGBD5	-0.139768128243196	-0.0278898952677035	-15.3275662202408	2.84985105649386e-43	3.3956004637484e-42	87.5155180462925	PGBD5	Down
SLC39A1	0.185253581758193	0.0278649639643928	15.325828180931	2.90108039473946e-43	3.45427271110622e-42	87.497801959631	SLC39A1	Up
NEDD8	-0.0863623512297898	0.0171003813671088	-15.3207735656337	3.05534925315945e-43	3.63546826946776e-42	87.4462832985373	NEDD8	Down
BDH2P1	0.164131630930948	-0.00647744821544319	15.3204678116583	3.06493929093125e-43	3.64438472185697e-42	87.4431671115482	BDH2P1	Up
MAGEF1	-0.141258751096029	-0.0519863365276239	-15.3199970617977	3.07976321956025e-43	3.65950812090467e-42	87.4383693576675	MAGEF1	Down
IL1R1	0.264340462366683	-0.0255844934769132	15.3195440114392	3.09409735048773e-43	3.67402925825674e-42	87.4337520382219	IL1R1	Up
PDHA1	-0.095189719353439	-0.0359595343910166	-15.3191126286697	3.10780780952358e-43	3.68779050926675e-42	87.429355588612	PDHA1	Down
LRDD	0.161918336857553	-0.00755255868160367	15.318335657913	3.13265506453695e-43	3.71473912973467e-42	87.4214371724191	LRDD	Up
RBBP6	0.119521937219792	-0.00605855031528643	15.3181653967172	3.13812638453188e-43	3.71869046139756e-42	87.4197019909641	RBBP6	Up
TM2D3	-0.149469319297915	-0.0762610504390749	-15.3179478285033	3.14513178989863e-43	3.72445306782001e-42	87.4174846991699	TM2D3	Down
NECAP2	0.16011717941412	-0.00882084279342736	15.3103642533222	3.39931425519624e-43	4.02271470471964e-42	87.3402050992448	NECAP2	Up
STARD10	0.139008740639451	-0.01515189353872	15.3087081288571	3.45749500446472e-43	4.08878184745678e-42	87.3233302253724	STARD10	Up
C20orf103	-0.343655106784398	-0.213306255741525	-15.3079810784625	3.48334964735049e-43	4.1165567824297e-42	87.3159222266548	C20orf103	Down
TCL1B	0.247153981116782	-0.0576454904465552	15.2996720541367	3.79288971062185e-43	4.47932029412026e-42	87.2312689070271	TCL1B	Up
KLHL14	-0.269721645436519	-0.126456688874839	-15.2987044931298	3.83067407234188e-43	4.52087155964638e-42	87.2214122706707	KLHL14	Down
CLEC2L	-0.144870277401545	0.0152797741198949	-15.2984279169764	3.84154355465678e-43	4.52783207619493e-42	87.2185948009422	CLEC2L	Down
TMEM141	-0.115857709790263	-0.0270720870389556	-15.2984218806076	3.84178112769646e-43	4.52783207619493e-42	87.218533308893	TMEM141	Down
SC5DL	-0.194652670730246	-0.14595888582926	-15.2968531895678	3.90401965662169e-43	4.59806759557666e-42	87.2025534401788	SC5DL	Down
NAPB	-0.243830103809483	-0.0369078330139236	-15.2935839728682	4.18663149258373e-43	4.92758306479862e-42	87.1338018339916	NAPB	Down
ALOX5AP	0.328808327890538	-0.109582720728454	15.288016916599	4.27387428785136e-43	5.02686269418187e-42	87.1125506575404	ALOX5AP	Up
TXNIP	0.371401205008424	0.00812922954691577	15.2866589509086	4.33373390652795e-43	5.09382219277092e-42	87.0987204856428	TXNIP	Up
SUSD1	-0.20617573330732	-0.0683354487287698	-15.280031829041	4.63808251964179e-43	5.44786665685492e-42	87.0312325624354	SUSD1	Down
MAP3K8	0.207311150376716	-0.0104574017871825	15.2794638046318	4.66514069568221e-43	5.47594907857795e-42	87.0254484845186	MAP3K8	Up
CXorf21	0.228368821332636	0.0031622590910856	15.276037581984	4.83172422643384e-43	5.6676581614255e-42	86.9905614669894	CXorf21	Up
TXNDC	0.131417697863941	-0.00061518851142029	15.2712493356159	5.07452002006362e-43	5.94844612466527e-42	86.9418102000679	TXNDC	Up
SPG21	0.102141840166707	0.00726586325513261	15.2640470838356	5.46284050348752e-43	6.39932744694252e-42	86.8684904545625	SPG21	Up
EPOR	0.122198764269531	0.0632291690248922	15.2614744001719	5.60862378616359e-43	6.56567783829414e-42	86.8423030351605	EPOR	Up
LCAT	0.0973027483058388	0.0331730560252001	15.2579229300929	5.81627064538522e-43	6.80417556523396e-42	86.8061549401575	LCAT	Up
RIT2	-0.28893513285572	-0.132439232307464	-15.2564814840116	5.90272171124841e-43	6.90066672685557e-42	86.7914842025339	RIT2	Down
WWTR1	0.205650092791863	0.0101656712642514	15.2545217741365	6.02231606446765e-43	7.0357488215528e-42	86.7715394261473	WWTR1	Up
STAT3	0.191972675117616	-0.0567173388464674	15.2529616869429	6.11924904831394e-43	7.14419244163127e-42	86.7556623863205	STAT3	Up
ASB2	-0.193477324854202	-0.0532790402759952	-15.2525826342884	6.1430348928916e-43	7.16714889785421e-42	86.7518048414555	ASB2	Down
CRTAC1	0.123872766407512	0.0347346762258189	15.2500915931399	6.30166166919787e-43	7.34728950082734e-42	86.7264547987275	CRTAC1	Up
BRUNOL4	-0.156926972345296	-0.0493124958462724	-15.2496009181537	6.33338587549557e-43	7.3793284222262e-42	86.7214616152025	BRUNOL4	Down
TAL1	0.137198399530257	-0.0081202365784914	15.2473337997595	6.4820465070866e-43	7.54748134488905e-42	86.6983917696947	TAL1	Up
S100A9	0.635392532697832	-0.190436876548017	15.2466623009775	6.52674312523455e-43	7.59443791760894e-42	86.6915589222259	S100A9	Up
HCN1	-0.278513804582219	-0.128965440314744	-15.2409334371498	6.92079299113496e-43	8.04756290019332e-42	86.6332688615608	HCN1	Down
RTBDN	0.100842501010886	0.05905681770529	15.2397132615442	7.0077398419884e-43	8.14321854365818e-42	86.6208547620397	RTBDN	Up
MTX3	-0.104036291395099	-0.0508106817515071	-15.2391033972272	7.05160504216829e-43	8.18871757201427e-42	86.6146501107294	MTX3	Down
DCTN2	-0.15153001977052	-0.0993511570754524	-15.2365142106127	7.24090684343365e-43	8.40293221403542e-42	86.5883091114523	DCTN2	Down
HSPB8	0.172537898863545	-0.0237501730588033	15.2348423013112	7.36583018491108e-43	8.54220092958601e-42	86.5713007972969	HSPB8	Up
CLEC7A	0.256875552260128	-0.0150419494400329	15.2337494276452	7.44864863666714e-43	8.63248719332144e-42	86.5601833439834	CLEC7A	Up
PTPN6	0.140830797439794	0.0145810478925098	15.2306447559041	7.68902621497665e-43	8.90513202672579e-42	86.5286019722977	PTPN6	Up
PJA2	-0.237292211309764	-0.119367189595938	-15.2294311035093	7.78508337485637e-43	9.01037878751685e-42	86.5162570324374	PJA2	Down
PLAGL2	0.143126692466845	0.0445027905646791	15.2199012823127	8.58216268556068e-43	9.92630180477623e-42	86.4193337730122	PLAGL2	Up
C2orf32	-0.138583772124158	-0.0810632195129426	-15.2190274350898	8.65920695026065e-43	1.00087535653811e-41	86.4104473098767	C2orf32	Down
TXNDC5	0.116788002113756	-0.0146411814407879	15.2165803529984	8.8786504421986e-43	1.02555786901781e-41	86.3855629741842	TXNDC5	Up
SEZ6L2	-0.218904012061544	-0.0839923201123654	-15.2145904144737	9.061183909568e-43	1.04572055698996e-41	86.3653283150724	SEZ6L2	Down
PDZD11	-0.0934636741031233	0.0229733381530187	-15.2145466790552	9.06523745618882e-43	1.04572055698996e-41	86.3648836021371	PDZD11	Down
COX6C	-0.143026347033739	0.0343893205482975	-15.2055854318649	9.93514780814667e-43	1.14530908154391e-41	86.2737724179471	COX6C	Down
SLITRK1	-0.182977041164355	-0.0129296072614749	-15.2030384717442	1.01972594783953e-42	1.17474591631825e-41	86.2478801516504	SLITRK1	Down
C7orf24	-0.134349036060313	-0.0715330583604589	-15.1965503987212	1.08965571119879e-42	1.25447515784635e-41	86.1819293375585	C7orf24	Down
PPP1R10	0.115001279837287	0.0347865515014589	15.1957139319216	1.09901282155778e-42	1.26441025082464e-41	86.1734274010796	PPP1R10	Up
C14orf129	-0.214042522775336	-0.0984635443442762	-15.1945710765817	1.11192708340896e-42	1.27842198531622e-41	86.1618115544623	C14orf129	Down
CD37	0.21343475293566	0.0147980657598055	15.1866055686912	1.20624235717547e-42	1.38594297006863e-41	86.0808592644328	CD37	Up
MRPL55	-0.114438291810803	-0.0273898523840927	-15.1840641363695	1.23798248352431e-42	1.42147209336767e-41	86.0550340771144	MRPL55	Down
SLC4A11	0.301895052101695	0.0324204703976277	15.1801807249553	1.2880996774765e-42	1.47804124047864e-41	86.0155749680736	SLC4A11	Up
ZFYVE26	0.0862181203206886	-0.0213688680905993	15.1787340922754	1.30728235405258e-42	1.49906308989776e-41	86.0008766933346	ZFYVE26	Up
ZNF215	-0.165035761316606	-0.0387951473960533	-15.178462238374	1.31091888842518e-42	1.5022421856548e-41	85.9981146191252	ZNF215	Down
RASAL1	-0.175548598586627	-0.0824928485219036	-15.1752933031263	1.3540610995081e-42	1.55065863991099e-41	85.9659190223189	RASAL1	Down
TSPAN13	-0.248481607313903	-0.0758515085022214	-15.1740232066128	1.37174743631187e-42	1.56987869867318e-41	85.9530157952549	TSPAN13	Down
GBP2	0.37082128796591	-0.16265845922853	15.1716777491848	1.40501648958855e-42	1.60689517467154e-41	85.9291886698557	GBP2	Up
GNB5	-0.220254055926174	-0.105739651822789	-15.1704386395445	1.42291639280672e-42	1.62629707906324e-41	85.9166012576321	GNB5	Down
VPS29	-0.139440184537827	-0.0334892452903643	-15.1703146797277	1.42471956206507e-42	1.62728809901045e-41	85.9153420393068	VPS29	Down
PAK6	-0.160882738075638	0.00685132222554795	-15.1696818672438	1.43396029891794e-42	1.63676729063621e-41	85.9089138082656	PAK6	Down
NOVA1	-0.140843282789303	0.00761653599516628	-15.16764075703	1.46417541435264e-42	1.67015914718545e-41	85.8881804370018	NOVA1	Down
LIN7B	-0.139113322853454	-0.0567990844532241	-15.1672234332225	1.47043096387751e-42	1.67619487711781e-41	85.8839414244653	LIN7B	Down
C10orf97	-0.10718588425496	-0.0444105438460966	-15.1667205119375	1.47800503689591e-42	1.68372474190029e-41	85.8788329986569	C10orf97	Down
EMILIN2	0.235948842404724	0.00688529754705101	15.1654525732227	1.49727363509336e-42	1.70455827586529e-41	85.8659541588721	EMILIN2	Up
KIAA1622	-0.254827234769753	-0.0749487437533574	-15.1653483369017	1.49886879868469e-42	1.70525753902714e-41	85.8648954150461	KIAA1622	Down
NUAK1	-0.146112404789578	-0.0397671592945851	-15.1627751811245	1.53878882983089e-42	1.74952943216352e-41	85.8387602713118	NUAK1	Down
TMEM130	-0.249626614158956	-0.0349405411797765	-15.1571110385675	1.6304400682203e-42	1.85252092457135e-41	85.7812357570848	TMEM130	Down
CLDN5	0.250640898301196	0.0257399111521268	15.155758084454	1.65312618165864e-42	1.87707025094407e-41	85.767496358404	CLDN5	Up
MANSC1	-0.0898048446146074	-0.0447772640307181	-15.1513806822596	1.72870619752236e-42	1.96160760690135e-41	85.7230462098901	MANSC1	Down
ECHDC3	0.222547374523801	-0.00780081895046151	15.1506294572715	1.74201915021656e-42	1.97542471672307e-41	85.7154183657055	ECHDC3	Up
NUAK2	0.246196762082304	0.0507416555385944	15.1490949703239	1.76953155583597e-42	2.00531529117683e-41	85.6998377775287	NUAK2	Up
PITPNM2	-0.0737444802072046	-0.0217692472510495	-15.1488823364443	1.77337799888938e-42	2.00836502493114e-41	85.6976788175185	PITPNM2	Down
MAGEL2	-0.161598959207258	-0.0528856459306737	-15.1475229643792	1.79816630402036e-42	2.03511217637304e-41	85.6838767924309	MAGEL2	Down
BBS2	0.154105912228983	-0.000591433208296128	15.1442629873463	1.85903024176303e-42	2.10262730792508e-41	85.6507791938529	BBS2	Up
BMP6	0.217096485908646	-0.00533656435377594	15.1411429880824	1.91920487935446e-42	2.1692755281338e-41	85.6191050195341	BMP6	Up
TP53INP1	0.179356633492181	-0.000473902174859933	15.1391579420952	1.95849763206312e-42	2.21224969693212e-41	85.598954026391	TP53INP1	Up
TGFBR1	0.198303269004457	-0.0655683873831248	15.1387427104059	1.96681785865786e-42	2.22020530226677e-41	85.5947389577898	TGFBR1	Up
LHFPL5	-0.184715669388938	-0.0281322927900359	-15.1353017080739	2.03713834526138e-42	2.29809299117611e-41	85.5598104303135	LHFPL5	Down
GRIN3A	-0.228405991785667	-0.108509442796826	-15.1350354436399	2.0426831786545e-42	2.30285372099415e-41	85.5571077769677	GRIN3A	Down
PDLIM4	0.297206408012162	-0.0547508992927065	15.1348359533103	2.0468473381812e-42	2.30605276260155e-41	85.5550829087904	PDLIM4	Up
AMICA1	0.237959152342128	0.0682609000737741	15.1322719557879	2.10112835138985e-42	2.36567456350785e-41	85.5290586127804	AMICA1	Up
LRRC1	0.249031316894772	-0.0818752693325561	15.1245210344522	2.27410914028163e-42	2.55877755952465e-41	85.4503967514215	LRRC1	Up
PTPRU	0.135222576633546	0.0556428575622469	15.1242343126068	2.28077365236596e-42	2.56461637598511e-41	85.4474871581188	PTPRU	Up
PREI3	-0.207108873108191	-0.137695239119938	-15.1241239063091	2.28334511078537e-42	2.56584818396204e-41	85.4463667831304	PREI3	Down
CD151	0.157690011684367	0.0727697960759764	15.1169189118086	2.45756315364268e-42	2.75983707124835e-41	85.3732583758742	CD151	Up
NFKBIZ	0.220796061258182	0.0326366921129941	15.1160843728949	2.47858092062683e-42	2.7816430422322e-41	85.3647911568747	NFKBIZ	Up
ZBTB5	0.112050974896693	-0.0379966599246451	15.1133142811638	2.54963956842652e-42	2.85954414564688e-41	85.3366869948598	ZBTB5	Up
ECHDC2	0.134937808397177	0.0364337184605654	15.1118460274133	2.58812390788121e-42	2.90083468824029e-41	85.3217914369172	ECHDC2	Up
TBCC	-0.114997509929586	-0.0112055911275539	-15.1101559779053	2.63313981219107e-42	2.94938804736659e-41	85.3046463555033	TBCC	Down
GJA1	0.382946391271416	0.00138874448073795	15.1075302652438	2.70463258043774e-42	3.0275165987334e-41	85.2780105343693	GJA1	Up
C12orf52	-0.133026661282079	-0.0474317029393942	-15.1066379097041	2.729367951815e-42	3.05323889796345e-41	85.268958639536	C12orf52	Down
HNRPD	-0.103074471304225	-0.0679652338069403	-15.1064183788414	2.73548768595796e-42	3.05811690885486e-41	85.2667317858379	HNRPD	Down
C12orf24	-0.166062719504555	-0.0865981252181674	-15.1057078125711	2.75538976284161e-42	3.07838660907702e-41	85.2595240956719	C12orf24	Down
ATG7	-0.115045437570051	-0.0874873145557574	-15.1018141703312	2.86703869705721e-42	3.20106619843562e-41	85.2200306627759	ATG7	Down
C3orf57	-0.198300905867514	-0.0957153828637077	-15.098962457804	2.95166402012826e-42	3.29343564351154e-41	85.1911077960131	C3orf57	Down
FAM19A2	-0.26415233658429	-0.0903102538894178	-15.0962896569864	3.03324131078039e-42	3.38228780927558e-41	85.1640012027778	FAM19A2	Down
GLRB	-0.334604534623885	-0.18808608044536	-15.0936893138942	3.11476545981482e-42	3.470966843168e-41	85.1376310303658	GLRB	Down
IGFBP5	0.223741663083798	0.0347972185420298	15.0905775809732	3.21520074061602e-42	3.58059254803773e-41	85.1060768852415	IGFBP5	Up
FAM49B	-0.197935267323247	-0.113934701476881	-15.0904656416175	3.2188733286351e-42	3.58238757650401e-41	85.1049418196003	FAM49B	Down
PPIL5	0.10383152284309	0.0418723057643646	15.0896059768722	3.24721770037856e-42	3.61162076157267e-41	85.096224911066	PPIL5	Up
AP3M2	-0.12457255166263	-0.0420033840115654	-15.0887718692629	3.27495744036187e-42	3.64014451043803e-41	85.0877673122243	AP3M2	Down
ADIPOR2	0.217123073644568	-0.0381096991016854	15.0857060712294	3.37896318139075e-42	3.75334798372504e-41	85.0566824280585	ADIPOR2	Up
PERP	0.203124912291157	0.00998315195171947	15.083328043456	3.46190082296473e-42	3.84301940654016e-41	85.0325725119723	PERP	Up
EPB41L3	-0.285135153657721	-0.19838917865935	-15.0809587109675	3.54655516586537e-42	3.93312537594055e-41	85.0085520540874	EPB41L3	Down
ATPAF1	-0.130717953524776	-0.023110790547417	-15.0809299370176	3.54759582919626e-42	3.93312537594055e-41	85.008260349756	ATPAF1	Down
C1orf163	-0.109212408692545	-0.0499289429121778	-15.0789236610974	3.62091284443281e-42	4.01185142687189e-41	84.9879216131253	C1orf163	Down
EGFL9	-0.102217379084405	0.013289869756458	-15.0758961059623	3.73442334947627e-42	4.13267873484631e-41	84.9572313633911	EGFL9	Down
CD47	-0.183065441127126	-0.110572641813973	-15.0758882988251	3.73472060080738e-42	4.13267873484631e-41	84.9571522253823	CD47	Down
SLC25A14	-0.126899418473911	-0.0340379831739973	-15.0699222171067	3.9689186949878e-42	4.38903833293053e-41	84.8966804295843	SLC25A14	Down
SPP1	0.41817429603855	-0.183136811619835	15.0663373318321	4.26225553008003e-42	4.71042912491489e-41	84.8265291635861	SPP1	Up
FBXL17	-0.21213064705458	-0.0799713873437531	-15.0620159683134	4.3020027450018e-42	4.75133517910491e-41	84.8165559476725	FBXL17	Down
HSD17B1	0.183069738415077	-0.00423826739622791	15.0617410751409	4.314072476708e-42	4.76164037683123e-41	84.8137703523434	HSD17B1	Up
TMED5	0.139104608808323	-0.0111305239642502	15.0594618330412	4.41545749293281e-42	4.87045133611319e-41	84.7906746157341	TMED5	Up
TMEM126A	-0.100270081513845	-0.0479898286027176	-15.0590642315702	4.43338553159426e-42	4.88712581364836e-41	84.7866458128778	TMEM126A	Down
SFRS4	0.0870012108373077	-0.0316379926743929	15.0546169263949	4.63893492187338e-42	5.11047177958471e-41	84.7415848120927	SFRS4	Up
RASL12	0.257439068109023	-0.0487220141454703	15.0509140749382	4.81731193818306e-42	5.30361942579952e-41	84.704070277115	RASL12	Up
GALNT14	-0.19042136370723	-0.0461513905216112	-15.0504732965185	4.8389962549873e-42	5.32412094282907e-41	84.6996048507435	GALNT14	Down
TAGLN2	0.140737493127971	0.0363573826519153	15.0502994679155	4.84757459402782e-42	5.33018575221882e-41	84.697843844958	TAGLN2	Up
FXYD6	-0.214833660452559	0.0717884415807927	-15.0488021095434	4.92209946610527e-42	5.40870904669873e-41	84.6826748447184	FXYD6	Down
CBS	0.0922013587863303	0.0487656221541397	15.0479474564225	4.96514765003894e-42	5.45256644019437e-41	84.6740170088944	CBS	Up
EGFR	0.130706553545194	0.0244643654371239	15.0472835078723	4.99884930443295e-42	5.48611087804687e-41	84.6672911723499	EGFR	Up
KCNH5	-0.173555857661424	-0.0475387620287018	-15.0460638349948	5.06135508906924e-42	5.55120484974004e-41	84.6549360843801	KCNH5	Down
CRSP9	-0.107801724086255	-0.0368664314387359	-15.0443435332203	5.15084499404051e-42	5.64579378161413e-41	84.6375102963141	CRSP9	Down
C2orf30	-0.136455283843502	-0.0447935832539754	-15.0437541872707	5.18186437268507e-42	5.67621488687822e-41	84.6315406781426	C2orf30	Down
RIMS3	-0.151423276734752	0.0155243795862848	-15.0349670754779	5.66709504150866e-42	6.20382746861376e-41	84.5425436481502	RIMS3	Down
RP11-130N24.1	-0.279482561923171	-0.096842351662498	-15.0378032746539	5.69932285586657e-42	6.23518115332816e-41	84.5376499513159	RP11-130N24.1	Down
HIST1H1C	0.285943711991366	-0.0258334731564315	15.0315172424749	5.86976278907728e-42	6.41760731605783e-41	84.5076082113093	HIST1H1C	Up
VEZT	-0.117242240953505	-0.057382670584785	-15.0296695597608	5.98126623411259e-42	6.53540743015797e-41	84.4888984195582	VEZT	Down
C1orf90	0.265334791653745	0.0265211551294453	15.0267043921147	6.16464125237524e-42	6.7315404228198e-41	84.4588745492057	C1orf90	Up
TIMM50	-0.0880556222097906	-0.0137438972489461	-15.0179957335882	6.73628312963019e-42	7.35113282645895e-41	84.370706733013	TIMM50	Down
CTB-1048E9.5	-0.136172511982182	-0.035667914115164	-15.015537274814	6.90702548914128e-42	7.5327309349581e-41	84.3458201293693	CTB-1048E9.5	Down
S100A6	0.170958245370697	0.0435179384896424	15.0126806197157	7.11085383614631e-42	7.74739301306091e-41	84.3169044254621	S100A6	Up
NT5C3L	-0.103953771644	-0.0358348502130625	-15.0126541550731	7.11276993145721e-42	7.74739301306091e-41	84.3166365533618	NT5C3L	Down
S100A8	0.714764160090381	-0.249309729989854	15.010202924268	7.29249618799294e-42	7.93818119800058e-41	84.2918261868858	S100A8	Up
NAP1L2	-0.219456495494179	-0.0605472056820981	-15.0093722208703	7.35442633742075e-42	8.00058494679113e-41	84.2834184631986	NAP1L2	Down
WIPI1	0.127124208595601	0.011739681405195	15.0080955788866	7.45062629645326e-42	8.10016807614406e-41	84.2704976172442	WIPI1	Up
TUBB3	-0.23251591685101	0.00628715398313351	-15.0079122790085	7.4645413501866e-42	8.11022417697774e-41	84.2686424774336	TUBB3	Down
C7orf27	0.0960146375286748	0.0323756521982883	15.0023813872181	7.89683311937511e-42	8.57455009039456e-41	84.2126691893169	C7orf27	Up
IL27	0.151108542382119	0.120466672303334	15.0005087830751	8.04878424315286e-42	8.73408647209546e-41	84.1937198406437	IL27	Up
RBPMS	0.19273105711581	0.0071172737285147	14.9961916937018	8.41029887800577e-42	9.12068844012803e-41	84.1500372797564	RBPMS	Up
CTSC	0.292256890108478	-0.0654421790572901	14.9956079786704	8.46040693970774e-42	9.16930886782291e-41	84.1441312834965	CTSC	Up
VPS13C	0.131009191791095	0.025657003271421	14.9935754421165	8.63722252796152e-42	9.35510756548804e-41	84.1235668178089	VPS13C	Up
C20orf133	-0.159684980070028	-0.0670940476407866	-14.9935113253761	8.6428597947334e-42	9.35538447519585e-41	84.1229181237807	C20orf133	Down
ZNF609	0.144779334572483	0.0708746743106217	14.9934158103959	8.65126446342251e-42	9.3586547250863e-41	84.1219517633319	ZNF609	Up
RAB15	-0.182231035282894	-0.0261929287907116	-14.9923003958639	8.75001909539422e-42	9.45959775835405e-41	84.1106668603196	RAB15	Down
CDH23	0.178485039244291	-0.0215380201748247	14.9880766671136	9.13427361317252e-42	9.868875854033e-41	84.067937091992	CDH23	Up
CALD1	0.224565989613164	-0.0395638212802158	14.9858802439426	9.34070128998693e-42	1.00856367220579e-40	84.0457184233734	CALD1	Up
C6orf35	-0.116071150661082	-0.0498180573650049	-14.983005115397	9.61796626583778e-42	1.03785676949301e-40	84.0166357994482	C6orf35	Down
CCDC34	-0.19319344453686	-0.0885246014429034	-14.9817041745422	9.74610725004509e-42	1.05103181411156e-40	84.0034771079471	CCDC34	Down
MLSTD1	-0.202812533032453	-0.12802561574508	-14.9780062404611	1.01197271436138e-41	1.0906468485095e-40	83.9660756128006	MLSTD1	Down
RAB32	0.152718098312398	-0.0363119230989743	14.9766304932067	1.02623436606104e-41	1.10533198386649e-40	83.9521619105115	RAB32	Up
PRKCD	-0.162424818399927	-0.024253285124647	-14.9758305023219	1.03461947953355e-41	1.11367337660751e-40	83.9440713605438	PRKCD	Down
IL13RA2	-0.233852961437628	-0.0995954949407034	-14.9748876027058	1.04459029914331e-41	1.12371025744476e-40	83.9345357256505	IL13RA2	Down
PLOD1	0.160843041976064	0.0203491303571563	14.9726401570957	1.06874452363622e-41	1.14898298076017e-40	83.9118079392283	PLOD1	Up
EML3	0.172080223579808	0.0460104055376184	14.9700554582463	1.09721306995488e-41	1.1788598274472e-40	83.8856710834226	EML3	Up
ATP5L2	-0.0906056499183181	0.0136640795119556	-14.967255228448	1.12890998604794e-41	1.21216622590842e-40	83.85735653219	ATP5L2	Down
RBP5	-0.131825986504882	-0.0215965113136594	-14.9669352142734	1.13259003305447e-41	1.21536698361845e-40	83.8541208239754	RBP5	Down
SUCLA2	-0.189932064978499	-0.105601392297885	-14.965592958691	1.1481563223985e-41	1.23131088886956e-40	83.8405493538266	SUCLA2	Down
P2RX5	-0.12827332976779	-0.0105249082761779	-14.9605140902778	1.20901307459274e-41	1.29577578845377e-40	83.789201068784	P2RX5	Down
ADAM33	0.260316172316113	0.0702319194446846	14.9590655392697	1.22695264352208e-41	1.31419252957411e-40	83.7745570755859	ADAM33	Up
AXUD1	0.178962732424783	-0.00125532993285776	14.9583201179357	1.23628755950274e-41	1.32337579645293e-40	83.7670215012308	AXUD1	Up
HS6ST2	-0.217798634543884	-0.0852502185738754	-14.9574403927111	1.24739556564177e-41	1.33444458542256e-40	83.7581283986974	HS6ST2	Down
SNRPD1	-0.0980131852996548	-0.0309556413958991	-14.9568641097607	1.25472602896916e-41	1.34146108779827e-40	83.7523028800025	SNRPD1	Down
PLEKHC1	0.176097454238767	0.0430217737543606	14.9527098968238	1.30885579829502e-41	1.39847259972714e-40	83.7103111808929	PLEKHC1	Up
PJA1	-0.139007346160212	-0.0655025010696218	-14.9497680904389	1.34859100963059e-41	1.44004337293723e-40	83.6805772345228	PJA1	Down
CIDEA	-0.292506988743129	-0.215483537367258	-14.9482157856085	1.37004090106332e-41	1.46204978662276e-40	83.6648883336956	CIDEA	Down
KMO	-0.216297325145625	-0.0234593506086353	-14.944934496006	1.41650885379981e-41	1.51071103769668e-40	83.6317267423341	KMO	Down
IL6ST	0.163343510162086	-0.0178757472740285	14.9445101963462	1.42263126747977e-41	1.51631035891283e-40	83.6274388434572	IL6ST	Up
TUBGCP5	-0.142884950124362	-0.0764268217586147	-14.9442148404379	1.42690867180979e-41	1.5199375214915e-40	83.6244540531014	TUBGCP5	Down
POGZ	0.0887352857499845	0.00168871952731705	14.94390165376	1.43145832261757e-41	1.52385006003575e-40	83.621289092291	POGZ	Up
GRM3	-0.159864941074704	-0.0466527284509623	-14.9431118193842	1.44299659598456e-41	1.53519295132164e-40	83.613307391475	GRM3	Down
SEZ6	-0.191452945685071	0.0483634725582387	-14.9416816241114	1.46412620881572e-41	1.55671987853532e-40	83.5988548777418	SEZ6	Down
PYCARD	0.158151040013141	-0.00516681104984226	14.9415376358184	1.46627051148586e-41	1.55804685645906e-40	83.5973998637208	PYCARD	Up
C14orf125	0.170590087775937	0.0138126088910217	14.9380513111114	1.51915681529492e-41	1.61325730464795e-40	83.5621717620865	C14orf125	Up
C20orf127	0.381147253284985	0.0486635575343751	14.9362608228517	1.54705328084431e-41	1.64094963935414e-40	83.5440806254404	C20orf127	Up
NPY5R	-0.232052601423976	-0.0951126542471468	-14.936256467702	1.54712175500543e-41	1.64094963935414e-40	83.544036621834	NPY5R	Down
OXGR1	-0.238940162824932	-0.131258907939075	-14.934397319544	1.5766302459897e-41	1.67122806074908e-40	83.5252525549222	OXGR1	Down
DOCK2	0.224748297280979	-0.0207771546807766	14.9273861347407	1.69305308152235e-41	1.79354264285098e-40	83.4544218540047	DOCK2	Up
C16orf35	0.173471509391579	-0.0042666845546812	14.9263991000959	1.71011771246444e-41	1.81051682786126e-40	83.4444512501466	C16orf35	Up
ATP1A3	-0.258101475432015	-0.127280487096189	-14.9219616331209	1.7889809877918e-41	1.89285730321197e-40	83.3996287244269	ATP1A3	Down
PRKAG1	-0.101474265181326	-0.0607611268399053	-14.91981892024	1.82835040196507e-41	1.93333597249153e-40	83.3779870260992	PRKAG1	Down
C10orf7	-0.14523618589373	-0.0918074910673945	-14.9180177160188	1.86211298340713e-41	1.9678402494559e-40	83.3597954627366	C10orf7	Down
SMG6	0.102282839010762	0.0514973224636331	14.9168656645666	1.88403298584725e-41	1.98979522636504e-40	83.3481605335935	SMG6	Up
FLI1	0.199830082931685	-0.0244840898418795	14.9168025407744	1.88524144970978e-41	1.98986262062871e-40	83.3475230357898	FLI1	Up
FUK	0.0934891184017194	0.0104739295151695	14.9164368924782	1.89225677799788e-41	1.99605532941233e-40	83.3438303108673	FUK	Up
OPA1	-0.163813502187874	-0.059020944197096	-14.9154271786185	1.91176470825981e-41	2.01541041166698e-40	83.3336332587556	OPA1	Down
S100A4	0.227610882481917	0.026860404601075	14.9144611121276	1.93061715797095e-41	2.034051434798e-40	83.3238772279341	S100A4	Up
TNFAIP8L2	0.150031711055497	0.013223317713324	14.914242496573	1.93490903474247e-41	2.037338501512e-40	83.3216695226263	TNFAIP8L2	Up
EIF2B3	-0.079823613044564	-0.0395856114760121	-14.9138807889886	1.94203101918698e-41	2.04359971171589e-40	83.3180168170449	EIF2B3	Down
NRBF2	-0.110096437538043	-0.0472946918424784	-14.9100639311855	2.01879744052864e-41	2.12309586849062e-40	83.2794741734404	NRBF2	Down
LRPPRC	-0.126918096978137	-0.0547541589648908	-14.9095434583886	2.0294973689968e-41	2.13305817791054e-40	83.2742187078975	LRPPRC	Down
CORO2A	-0.175103149077735	-0.0433479654392862	-14.9062049258122	2.09948957825529e-41	2.2052886301142e-40	83.2405094750472	CORO2A	Down
DOCK11	0.111153265090656	-0.0263190851093551	14.9054812515474	2.11497615039253e-41	2.22021409410771e-40	83.2332028736317	DOCK11	Up
COL6A1	0.147301778459491	0.0787593788976851	14.9048061345786	2.12952633911855e-41	2.23413915988152e-40	83.2263866459132	COL6A1	Up
ABCA1	0.193986397480819	-0.00443364912159216	14.9035472757621	2.15692464321635e-41	2.26151857645796e-40	83.2136770393394	ABCA1	Up
RARRES3	0.278030617156803	-0.0352872579057398	14.902990510269	2.16915421046959e-41	2.2729702709345e-40	83.2080559819964	RARRES3	Up
SPG20	0.156635549602107	0.00599560350796547	14.898863945373	2.26197850332213e-41	2.36880929528626e-40	83.1663968528783	SPG20	Up
APOLD1	0.418455131396134	-0.0263250963778914	14.8880872795585	2.52350989525058e-41	2.64110150626346e-40	83.0576219183995	APOLD1	Up
DPP8	-0.132896004671914	-0.0852499136613444	-14.8866475950226	2.56066030887408e-41	2.67837056615325e-40	83.0430924916878	DPP8	Down
USP52	0.136725880369342	-0.0115031683106678	14.8864039177761	2.56700206554138e-41	2.68338929088222e-40	83.040633328268	USP52	Up
OGFOD1	-0.121449039579551	-0.0361105396730934	-14.8860979335848	2.57498757143193e-41	2.69011922727e-40	83.0375453904216	OGFOD1	Down
SLC25A18	0.209161324762312	0.0832116472197604	14.8844895793337	2.61737134513398e-41	2.73275576359214e-40	83.0213145374223	SLC25A18	Up
ANGPTL4	0.448904120240606	-0.0837948641738711	14.8832841112268	2.64959384854536e-41	2.76473826309199e-40	83.0091498553982	ANGPTL4	Up
GLI2	0.196333197600978	0.0222849745956555	14.8799084970693	2.7419462826947e-41	2.85938777314726e-40	82.9750875482502	GLI2	Up
CHN1	-0.292045347285357	-0.0428795756365324	-14.8793324557623	2.75802375458954e-41	2.8744295533444e-40	82.9692751632813	CHN1	Down
AARSD1	-0.0957155802716418	-0.0301420936934875	-14.8772416737937	2.81717229641321e-41	2.93431535056005e-40	82.948179380876	AARSD1	Down
IMPA2	0.195190623604278	0.0326080783409167	14.8771390643275	2.82010749331558e-41	2.935613692443e-40	82.9471440887202	IMPA2	Up
TUBA1	-0.228473646481687	0.00757188761057504	-14.8758345340356	2.85769131221806e-41	2.97295665898257e-40	82.9339820746562	TUBA1	Down
CCDC91	-0.198276145741052	-0.126592737672657	-14.8746966142184	2.89088286689531e-41	3.00568826304474e-40	82.9225014069389	CCDC91	Down
CHDH	0.236122200895893	0.0271385903920821	14.8682012590333	3.08784191232878e-41	3.2085501377121e-40	82.8569746482033	CHDH	Up
STXBP1	-0.21947240988502	0.0214088097428544	-14.8659132152854	3.16036511842028e-41	3.28194666777886e-40	82.8338947237803	STXBP1	Down
MRPL36	-0.0961695525214572	-0.0138703050865011	-14.863277751658	3.2460087384253e-41	3.36887259156928e-40	82.8073118803955	MRPL36	Down
PFDN1	-0.0974226969320289	-0.0583387090048967	-14.8587409926027	3.39889650265414e-41	3.5254425299606e-40	82.7615553880436	PFDN1	Down
EPS8L2	0.120944109719603	0.0149174540676047	14.8572164216179	3.45187041134801e-41	3.57825374066034e-40	82.7461801080119	EPS8L2	Up
WDR61	-0.121500803684201	-0.0695602613633243	-14.8569739161313	3.4603722940176e-41	3.58492919899893e-40	82.7437344950428	WDR61	Down
ARHGAP17	0.133551907930226	-0.0136721661776497	14.8562303361085	3.48657156267038e-41	3.60992019329731e-40	82.7362357476349	ARHGAP17	Up
FEN1	-0.182062430339165	-0.123988183304401	-14.8539501380061	3.56815226907077e-41	3.69218803842418e-40	82.7132415743479	FEN1	Down
ECHDC1	-0.143484736518166	-0.0957344619436726	-14.8533442947413	3.5901464686615e-41	3.71273683588409e-40	82.7071322887547	ECHDC1	Down
MYCT1	0.237284042975629	0.00802316077004478	14.8506167783947	3.69085190733602e-41	3.81461174537035e-40	82.6796292877279	MYCT1	Up
ZNF175	0.0901412951809036	0.0122536695878409	14.8482233869979	3.78153953906666e-41	3.90601802419102e-40	82.655496934475	ZNF175	Up
EMP2	0.203418778231179	0.00790806649085181	14.841888605374	4.03244259485937e-41	4.1608360195732e-40	82.5916306102567	EMP2	Up
MT1JP	0.395287694864561	0.0774242182612829	14.8418743908423	4.03302386848875e-41	4.1608360195732e-40	82.5914873124374	MT1JP	Up
CXCL16	0.185214868858475	-0.0088899734803122	14.8388472622483	4.15873592013082e-41	4.28798726189527e-40	82.5609717093372	CXCL16	Up
STXBP5	-0.175970071344395	-0.0929227736733716	-14.8363468060012	4.26551888590784e-41	4.39548193910029e-40	82.5357670189246	STXBP5	Down
EIF4A2	-0.291429049995235	-0.112520394766364	-14.8353304614227	4.30970021090658e-41	4.43837846364928e-40	82.5255226635503	EIF4A2	Down
NDUFA8	-0.115701114387778	-0.0653064703608697	-14.8351126777508	4.31922667976289e-41	4.44555574902298e-40	82.5233275221467	NDUFA8	Down
ARMCX5	-0.187583274611532	-0.0850136524185437	-14.8295729744141	4.56874083790064e-41	4.699585250063e-40	82.4674942000657	ARMCX5	Down
INPP5F	-0.182799651790188	-0.0427154832359578	-14.827194378604	4.68024036754248e-41	4.81143102006851e-40	82.4435232075511	INPP5F	Down
CPT1B	0.178245592320161	-0.0290178803466405	14.8256239055113	4.75534196758049e-41	4.88574850853542e-40	82.4276970637583	CPT1B	Up
CBLN1	-0.235436619079036	-0.104110474126852	-14.8210397216512	4.98150926740316e-41	5.11509492643453e-40	82.3815042666936	CBLN1	Down
PLP2	0.154715518965473	0.0431376541488942	14.8209367236634	4.98671221608982e-41	5.11741470864849e-40	82.3804664603869	PLP2	Up
TCEAL4	-0.0958070857068415	-0.108412889268273	-14.8184707771203	5.11291127667393e-41	5.24382593709142e-40	82.3556203909057	TCEAL4	Down
CDK5	-0.12698771506811	-0.0441414455427342	-14.8166127896874	5.21009728780689e-41	5.34034972000206e-40	82.3369008999963	CDK5	Down
TFCP2	-0.110237739929364	-0.0520795379971045	-14.8157045035112	5.25827565143921e-41	5.38655650704887e-40	82.3277500931454	TFCP2	Down
DMRTC1	-0.178218989782233	-0.052242181631049	-14.8154403884724	5.27236837585384e-41	5.3978122406268e-40	82.3250892232779	DMRTC1	Down
LRRN6A	-0.214940066106456	0.0125863017723619	-14.8144738005571	5.32426589785354e-41	5.44773621944002e-40	82.3153513217642	LRRN6A	Down
C2orf26	0.150177556128878	-0.0105572583078791	14.8142214996709	5.33789597426437e-41	5.45846962450658e-40	82.3128095510808	C2orf26	Up
SLBP	-0.102474018085806	-0.0316701376244767	-14.8125076384453	5.43141000058249e-41	5.55083077308207e-40	82.2955439033702	SLBP	Down
DRD5	-0.228116205741018	-0.0520774880720955	-14.8123519799669	5.43998378465602e-41	5.55632656359931e-40	82.2939758164144	DRD5	Down
RAB40C	-0.110129983119086	-0.0149804281393406	-14.8102359089013	5.55788684460695e-41	5.67341778664987e-40	82.2726593298589	RAB40C	Down
ABCC12	-0.177268531261002	0.00588511692978207	-14.8085598444047	5.6530801879715e-41	5.76720340303383e-40	82.255776078394	ABCC12	Down
WDR54	-0.103636741165606	-0.0451654369708406	-14.8082422689128	5.6712995814439e-41	5.78239718028274e-40	82.2525771699024	WDR54	Down
IL17RA	0.0848958162353061	-0.000567104000367556	14.8053741186371	5.83852270503922e-41	5.94940672358745e-40	82.2236876772381	IL17RA	Up
STRAP	-0.0920512210364951	-0.0126771492519331	-14.7979102785877	6.29710852117318e-41	6.41294285483741e-40	82.1485174736212	STRAP	Down
ALG2	0.0996354989321653	0.00363386384841067	14.7973662595351	6.33190566934301e-41	6.44460469296598e-40	82.1430390558144	ALG2	Up
RP1-32F7.2	-0.146594576561799	-0.0670977568164732	-14.7963807359321	6.39543206795342e-41	6.50545295899955e-40	82.1331147537686	RP1-32F7.2	Down
TMEM109	0.106593804605824	0.0231097176310864	14.7938629820437	6.56062737507242e-41	6.66958750223736e-40	82.1077618523369	TMEM109	Up
STAT4	-0.271988780397345	-0.129310183222092	-14.7906281093166	6.77913754151618e-41	6.8876988323622e-40	82.0751901008032	STAT4	Down
RAD18	-0.198681606073618	-0.0633057121734321	-14.7858644298421	7.11420207265696e-41	7.22390705788952e-40	82.0272295639524	RAD18	Down
ARPC1A	-0.107777638607066	-0.0611484562455205	-14.7813056538968	7.45031257233987e-41	7.56078422402547e-40	81.9813372165322	ARPC1A	Down
C12orf29	-0.197166056172569	-0.125137985768119	-14.7752297292795	7.92303179511094e-41	8.0358217459865e-40	81.9201799746159	C12orf29	Down
TTLL11	-0.167912799856173	-0.102451591388484	-14.7725001479281	8.14502789012644e-41	8.25616121527452e-40	81.8927083263352	TTLL11	Down
FYN	0.121719127468273	0.0240112882864029	14.7692862340113	8.41438175840901e-41	8.52421984196866e-40	81.8603645093268	FYN	Up
LGALS9	0.161469585109107	0.012782082930705	14.7686123882739	8.47197305000239e-41	8.5775643273874e-40	81.8535834615112	LGALS9	Up
SLC12A4	0.147079156082559	0.0623428375430251	14.7645374511598	8.82871986698864e-41	8.93355449171889e-40	81.8125789237309	SLC12A4	Up
C1orf37	-0.1174154736881	-0.0432388388929803	-14.763153058322	8.95329804400998e-41	9.05434166358752e-40	81.7986492404914	C1orf37	Down
LRIG1	0.229605482259306	-0.00192642586230052	14.760817543408	9.16745284895845e-41	9.26552327478452e-40	81.7751504941649	LRIG1	Up
SEPHS2	-0.100973021925806	-0.035035647323583	-14.7561473155542	9.61113573770044e-41	9.70830817339828e-40	81.7281651175552	SEPHS2	Down
CROCC	0.132582004937282	0.0198196388820193	14.755860725142	9.63904978289726e-41	9.73085025702009e-40	81.7252820168069	CROCC	Up
NXPH3	-0.216707297070184	0.00261177329837484	-14.7544289078328	9.77972556522254e-41	9.86713576470277e-40	81.7108782332979	NXPH3	Down
SYNGR4	-0.146658743596739	0.0111632777777127	-14.7507672989694	1.01488642863104e-40	1.02336343824373e-39	81.6740455216832	SYNGR4	Down
ABAT	-0.0976134329854229	-0.00658124272719077	-14.749842126259	1.02443132505893e-40	1.03238922636664e-39	81.6647395866027	ABAT	Down
DMN	0.150549689839497	-0.0240525042107097	14.7469837604672	1.05449017990457e-40	1.06206589150991e-39	81.6359897911993	DMN	Up
EIF4E3	-0.142542769116242	-0.0922591568521182	-14.7442791499382	1.0837418066458e-40	1.09089563212105e-39	81.6087883511862	EIF4E3	Down
PRAM1	0.110891043728555	-0.0113676829679951	14.7428192677484	1.09986608298079e-40	1.1064856473691e-39	81.594106437808	PRAM1	Up
SEPW1	-0.101970101653444	0.1362397836483	-14.7434168206635	1.12936010108058e-40	1.13550005767408e-39	81.5685442750948	SEPW1	Down
USP10	-0.0795351156245198	-0.092421817184735	-14.7354983306055	1.18440675402459e-40	1.19015763074934e-39	81.5204883665517	USP10	Down
SLC4A10	-0.526032658539056	-0.305917565424468	-14.7347947511516	1.19286533249861e-40	1.19796481456706e-39	81.5134139954329	SLC4A10	Down
RHOBTB2	-0.149206454299967	0.09177483982751	-14.732539398746	1.22038797116299e-40	1.22489748791556e-39	81.4907376424191	RHOBTB2	Down
DNA2L	0.208419941261243	-0.0289645540282749	14.7303436822911	1.24779129327129e-40	1.25167939078062e-39	81.4686621124677	DNA2L	Up
WDR81	0.103994723605277	0.0540660213243339	14.7302536458076	1.24892798907619e-40	1.25209712584202e-39	81.4677569196069	WDR81	Up
OPCML	-0.21243100573188	-0.0985935402874611	-14.7283736326134	1.27290024857693e-40	1.27539469286809e-39	81.4488564367059	OPCML	Down
C2orf11	0.231484066796982	-0.0119203076650352	14.7266458773562	1.29533559012536e-40	1.29712637665548e-39	81.431487436402	C2orf11	Up
ANKRD19	-0.198512419922018	-0.0881389675875817	-14.7244367268955	1.32459753990597e-40	1.32566514874642e-39	81.4092800876832	ANKRD19	Down
NDUFB8	-0.116002429411257	0.104213208994313	-14.7222427802647	1.39885692751167e-40	1.39917887387013e-39	81.3557995807486	NDUFB8	Down
MYOT	0.315201011580476	-0.0709351220193488	14.7176218349283	1.41908612740271e-40	1.41859650596715e-39	81.3407814716031	MYOT	Up
C6orf96	-0.143426291852734	-0.0746651640330385	-14.7166599167741	1.43295391909047e-40	1.43163626031429e-39	81.3311138636238	C6orf96	Down
PSMD8	-0.157119804253149	-0.112093653732125	-14.7063941832209	1.58964282346659e-40	1.58726885945681e-39	81.2279541072885	PSMD8	Down
PMM1	-0.094582910897248	-0.0086065152679459	-14.7041081624199	1.62679869865645e-40	1.62343677252834e-39	81.204985604374	PMM1	Down
DBNDD1	-0.156085403487857	0.0110824989813139	-14.70341486319	1.63823754199233e-40	1.63391402352235e-39	81.1980200270526	DBNDD1	Down
ZNF25	-0.162767975048962	-0.00681641237041479	-14.7026614100349	1.65075987283947e-40	1.6454592677432e-39	81.1904502196559	ZNF25	Down
DDX39	0.113779947582785	0.0236259125024013	14.69812136736	1.72826209340713e-40	1.72172540010255e-39	81.144840241716	DDX39	Up
ARF1	-0.124654916552327	0.0774454535104892	-14.6978646353006	1.73275158392975e-40	1.72520925172021e-39	81.1422612255676	ARF1	Down
TRPC3	-0.208411312246358	-0.086950824476958	-14.6973589460048	1.74162866104688e-40	1.73305510266966e-39	81.1371813439873	TRPC3	Down
RNF126P1	-0.122600692560975	0.0978601695126219	-14.696751124809	1.75235866076495e-40	1.74273472303992e-39	81.1310755852932	RNF126P1	Down
CHPT1	0.121634007908178	0.00887077154188369	14.6961676587113	1.7627207442044e-40	1.75203758817892e-39	81.1252145684624	CHPT1	Up
TGM2	0.130341183236081	0.020783303379621	14.6917999743154	1.84225502566391e-40	1.83004350663665e-39	81.0813431418195	TGM2	Up
ZNF706	-0.164014909980596	-0.10105006604431	-14.6899284527204	1.87742119630388e-40	1.86391148352637e-39	81.062546012994	ZNF706	Down
TPP1	0.153281022684102	0.0133622240729234	14.686224265279	1.94900990285204e-40	1.93388060223629e-39	81.0253446054225	TPP1	Up
NELL2	-0.375474768541135	-0.232152581116869	-14.6852997068954	1.9672989803335e-40	1.95091417422234e-39	81.0160597397117	NELL2	Down
RFX1	0.125161821508174	0.0409468767439091	14.6804108395913	2.06689205433722e-40	2.04850920596342e-39	80.9669669231551	RFX1	Up
EHD1	0.131048874661789	0.00443580919383668	14.6693859047319	2.31033337209862e-40	2.28848064618589e-39	80.8562792759619	EHD1	Up
DDEFL1	0.158079055226247	0.0369776719124307	14.6679339969094	2.34445519583693e-40	2.32095723943218e-39	80.8417047580179	DDEFL1	Up
GRAMD3	0.263153571114207	0.00654387116892066	14.6626591869757	2.47270607689678e-40	2.44652945024323e-39	80.7887597186008	GRAMD3	Up
PRKD2	0.150042075316892	0.0355604566653953	14.6615463725358	2.50064425107384e-40	2.47276448581727e-39	80.7775909228775	PRKD2	Up
BSCL2	-0.134954511907965	-0.0525130906749207	-14.6610214736656	2.51393136973372e-40	2.48449021781984e-39	80.7723228680099	BSCL2	Down
GNAL	-0.176662685840733	-0.0691071075598672	-14.6603299730747	2.53154335499252e-40	2.50047441381762e-39	80.7653828505482	GNAL	Down
GTF2IRD1	0.111112411254608	-0.020133368120679	14.652850130208	2.73009754756644e-40	2.69506052055054e-39	80.6903215956329	GTF2IRD1	Up
PLEC1	0.124533694233626	0.0281122840845156	14.649053902565	2.83673716078383e-40	2.79874227032157e-39	80.6522313383819	PLEC1	Up
PROS1	0.181667608005793	-0.0205478393676265	14.648668421218	2.84779540629681e-40	2.80805872620895e-39	80.648363733237	PROS1	Up
RHOV	-0.157408326126586	-0.0509102452142471	-14.6382774745201	3.16263830919291e-40	3.11674061037469e-39	80.5441236360065	RHOV	Down
NPFF	0.179618771196884	0.0259116176099561	14.6327127411286	3.34528744639927e-40	3.29487121632889e-39	80.4883104928677	NPFF	Up
TXNL4A	-0.111752214410352	-0.0366818311847466	-14.6323612702296	3.35717071366445e-40	3.30470303999676e-39	80.4847855751814	TXNL4A	Down
BCL11A	-0.166203169219442	-0.147907017510018	-14.6318972130305	3.37292506048106e-40	3.31833215910599e-39	80.4801315724025	BCL11A	Down
LONRF3	0.150667885122489	-0.0154200819408919	14.6317746483314	3.37709832484275e-40	3.32055866963045e-39	80.4789023872601	LONRF3	Up
KCNB2	-0.23106137522296	-0.0367046639413713	-14.6233760951325	3.67568083426426e-40	3.61209924380158e-39	80.3946835010787	KCNB2	Down
CNOT2	0.0863345620438319	-0.00879461999360394	14.6230344299432	3.68836988440236e-40	3.62252102092941e-39	80.3912577356156	CNOT2	Up
SCRIB	0.134901473477614	0.0769490494991906	14.6208634255506	3.77002571804054e-40	3.70062829375589e-39	80.3694904763269	SCRIB	Up
C6orf114	-0.166489154062917	-0.0634625721983849	-14.6171319743113	3.91460838535259e-40	3.8403810480231e-39	80.3320804271006	C6orf114	Down
ENO2	-0.207673954772056	-0.101964520349104	-14.6156416999328	3.97388596109237e-40	3.89633578948843e-39	80.3171405184994	ENO2	Down
GNB2L1	0.088842061638064	0.0279523513991072	14.6152369799584	3.99013825251121e-40	3.91006557957469e-39	80.3130833234459	GNB2L1	Up
ARHGEF9	-0.252815666259268	-0.154381773062135	-14.6127984312732	4.08947564240056e-40	4.00515180661923e-39	80.2886384955628	ARHGEF9	Down
TIPARP	0.203886119754266	-0.030825249148418	14.6120195278709	4.12172217630644e-40	4.03446049059184e-39	80.2808308266586	TIPARP	Up
SYNGR3	-0.204473812781341	-0.0232921725484034	-14.6098269228005	4.21386423929685e-40	4.12233066606283e-39	80.2588531496316	SYNGR3	Down
SCRN3	-0.144660469947169	-0.0265038970611252	-14.6090226442218	4.24817592088347e-40	4.15355962928225e-39	80.2507917339632	SCRN3	Down
FAM20B	-0.0917691651567073	-0.00274761039211915	-14.6087814326631	4.25852057485717e-40	4.16133342739275e-39	80.2483740632466	FAM20B	Down
PBXIP1	0.162530218218737	0.0806173208008287	14.6086851210231	4.26265803392842e-40	4.16303636302312e-39	80.2474087329254	PBXIP1	Up
HMGCS1	-0.228966411348714	-0.101366517494783	-14.6078566600714	4.29841395324703e-40	4.19559955998014e-39	80.2391051772721	HMGCS1	Down
CRTC2	0.131935785878461	0.0420277418115521	14.6064458516454	4.35999355510096e-40	4.25331806744529e-39	80.2249652322222	CRTC2	Up
DPYD	0.146208904374148	-0.0264958702157905	14.6002758463563	4.63981153463885e-40	4.52186789110718e-39	80.1631318113952	DPYD	Up
MANBA	0.102274588945163	-0.013695589824318	14.6002615324544	4.64048108475335e-40	4.52186789110718e-39	80.1629883742807	MANBA	Up
HBXIP	-0.0834256286181444	-0.0134508603003742	-14.5984274556019	4.72707448090841e-40	4.60366738241522e-39	80.1446098432866	HBXIP	Down
CKMT1B	-0.286364551151179	-0.153713108402937	-14.5963760363628	4.82584039046773e-40	4.69722336774306e-39	80.1240544324359	CKMT1B	Down
CCDC43	-0.0733635355816011	-0.036937789122294	-14.5958412658764	4.85192351091712e-40	4.71996856820275e-39	80.1186961594648	CCDC43	Down
MAD2L1	-0.193709350895568	-0.108850160802256	-14.5930908455404	4.98831177787018e-40	4.84993355405454e-39	80.0911387582722	MAD2L1	Down
FGD2	0.242265298007231	0.00229849488458236	14.5903899868047	5.12596310507595e-40	4.9809805823723e-39	80.0640798158242	FGD2	Up
LAIR1	0.237626740540564	-0.0808146859036982	14.586267380602	5.34341525737246e-40	5.18938161084708e-39	80.0227804937016	LAIR1	Up
HIST1H4H	0.123649090684514	0.0113109752440262	14.5834736758899	5.49597943537164e-40	5.33456764402572e-39	79.9947962773748	HIST1H4H	Up
DGCR9	-0.167943112312751	-0.0457077907081672	-14.5832958896246	5.50583410086384e-40	5.34115067016836e-39	79.993015480686	DGCR9	Down
PSMB8	0.185486108839049	-0.038162461279493	14.5831174030993	5.51574531193093e-40	5.34778117694408e-39	79.9912276779936	PSMB8	Up
PKN3	0.0798838924748243	0.00396159296200276	14.5795031974298	5.72031237337307e-40	5.54302732991736e-39	79.9550278986756	PKN3	Up
TMEM65	-0.196865996115811	-0.125694722612772	-14.5782032636081	5.79572571337635e-40	5.61297469645318e-39	79.9420086187683	TMEM65	Down
C1orf52	-0.143632665721178	-0.111191465568245	-14.5761306590576	5.918020545821e-40	5.72822211406193e-39	79.9212516756313	C1orf52	Down
LY96	0.217197699875744	0.0015391996069525	14.5745833184871	6.0109971430324e-40	5.81497909485116e-39	79.9057559219719	LY96	Up
DLL4	0.244434065965261	0.0415304799113668	14.5718364025123	6.17965751850934e-40	5.97481458852984e-39	79.8782486043339	DLL4	Up
TAF4	0.132345949534649	0.0556210386124832	14.5710908533562	6.22624313124048e-40	6.01650976061615e-39	79.870783090817	TAF4	Up
ALDH1A3	-0.199078059170097	-0.0645239815605228	-14.5684729696341	6.3926135322553e-40	6.17384409137367e-39	79.8445701949511	ALDH1A3	Down
RBM6	0.130300852543055	-0.00340492343319318	14.5653848995546	6.59457424299201e-40	6.36535694837163e-39	79.8136515845808	RBM6	Up
EXOSC6	-0.135107907357401	-0.0622030870530604	-14.5644470176828	6.65716285331889e-40	6.42220416437822e-39	79.804261738133	EXOSC6	Down
KCNA4	-0.258213830936782	-0.11544454810415	-14.5607774524847	6.90779452586163e-40	6.66029395660447e-39	79.7675251155265	KCNA4	Down
HECTD2	-0.207909188998208	-0.0833975216040568	-14.5603346471709	6.93866766010113e-40	6.68635247246109e-39	79.7630923529793	HECTD2	Down
AP1S1	-0.201373132279427	-0.0604568154253288	-14.5594608144014	6.99999713851895e-40	6.74171469562401e-39	79.7543448799411	AP1S1	Down
CD14	0.326504017905525	-0.106220610507465	14.5539384166922	7.40028674654204e-40	7.12328819501034e-39	79.6990676590468	CD14	Up
DNAL4	-0.136079289567221	-0.0106061897528209	-14.5531460734031	7.45956266598048e-40	7.1763717424131e-39	79.6911372319939	DNAL4	Down
HCG18	-0.17019398526184	-0.053469882331838	-14.5530887313808	7.46387080680072e-40	7.17654480671591e-39	79.6905633118873	HCG18	Down
SPRY4	-0.217212624260928	0.0278861290132467	-14.5517185196265	7.56755709792763e-40	7.27221739029154e-39	79.6768495017808	SPRY4	Down
CCRL2	0.132614774386526	0.0148929544580549	14.5499153458011	7.70619895944534e-40	7.40135705585623e-39	79.6588031147437	CCRL2	Up
SYNGR2	0.18610641674217	-0.0179087143800539	14.5488471529154	7.78952185634461e-40	7.47725278579209e-39	79.6481129039227	SYNGR2	Up
CGREF1	-0.0665463043167141	0.0173748284096417	-14.5477032414308	7.87974777105897e-40	7.5596873759431e-39	79.6366652467721	CGREF1	Down
TBX3	0.213719479028463	-0.00516955336723115	14.5406894473431	8.45620509214959e-40	8.10825534042628e-39	79.5664823216433	TBX3	Up
GUCY1B3	-0.327290576437569	-0.24687420367931	-14.5403730900982	8.48317532025351e-40	8.12963174020325e-39	79.5633170199489	GUCY1B3	Down
NETO1	-0.209884961715022	-0.101456134483425	-14.5384856690361	8.64587494800273e-40	8.28098568022477e-39	79.5444330304839	NETO1	Down
VMD2L2	-0.124073776217787	-0.0298777022573731	-14.5355980214538	8.90084000513343e-40	8.52049574059689e-39	79.515543377748	VMD2L2	Down
ARL6	-0.140110761888569	-0.0342333402765693	-14.5354424384123	8.91478819186747e-40	8.52915123431063e-39	79.5139868986614	ARL6	Down
NAV3	-0.243667823125079	-0.161219403977982	-14.5340496276163	9.04063043548016e-40	8.64479205117641e-39	79.500053262886	NAV3	Down
NFKB1	0.130942908860103	-0.0234213033955551	14.5301220075785	9.40512060855622e-40	8.98837914563724e-39	79.4607641810557	NFKB1	Up
RPS6KA1	0.152177790346476	-0.0594467831505224	14.5284248338984	9.56712243451979e-40	9.1355283667758e-39	79.4437881150427	RPS6KA1	Up
LRRC40	-0.157593629104405	-0.0969875024898468	-14.5283990744437	9.56960259773281e-40	9.1355283667758e-39	79.4435304605409	LRRC40	Down
CBLN2	-0.24443677330076	-0.119381425971772	-14.5279318225519	9.61470187537324e-40	9.17354431402242e-39	79.4388568839648	CBLN2	Down
KCTD8	-0.198021397238021	-0.109349467328289	-14.5277805214014	9.62935089388141e-40	9.18248140094539e-39	79.4373435421132	KCTD8	Down
FBN3	-0.125960756543694	0.0281277887245649	-14.5235519351103	1.00478934346397e-39	9.5763475585404e-39	79.3950508487185	FBN3	Down
C14orf94	0.135548505137566	0.00418675659754097	14.5228334464875	1.01207911419838e-39	9.64053880615046e-39	79.387865263063	C14orf94	Up
FARSLA	-0.127065871233457	-0.0425563250441502	-14.521645071303	1.02425231005584e-39	9.75115123658853e-39	79.3759806484959	FARSLA	Down
C20orf44	-0.117315268771163	-0.0381097068606069	-14.520670771397	1.03434148434897e-39	9.84181300707305e-39	79.3662372156672	C20orf44	Down
UHRF1	0.221384297505904	-0.0594146748305306	14.5194885578154	1.04671687548236e-39	9.95411715721295e-39	79.3544148845616	UHRF1	Up
MYCBP2	-0.169195746061471	-0.0579952140704222	-14.5180969487736	1.06147358735184e-39	1.00889321172906e-38	79.3404990294605	MYCBP2	Down
CYC1	-0.0963554125006142	-0.055180299384885	-14.5163197553353	1.08062116644005e-39	1.02653105778109e-38	79.3227281272331	CYC1	Down
GUSB	0.0976408058105706	-0.00531175822713104	14.5134746638814	1.1119941258258e-39	1.05575673857759e-38	79.2942805742648	GUSB	Up
FAM109B	0.132670396283139	-0.000407168953145978	14.5115441076225	1.13379823809063e-39	1.07587055518382e-38	79.2749784914876	FAM109B	Up
PFTK1	-0.162168722559658	-0.011845671198474	-14.5090085187613	1.16308486950191e-39	1.1030587764005e-38	79.2496286464261	PFTK1	Down
ZDHHC18	0.117103044954343	0.051420434286608	14.5065301895304	1.19243915189522e-39	1.13028147309414e-38	79.2248528784456	ZDHHC18	Up
YARS	-0.199727386278659	-0.15453496143505	-14.5063125201112	1.19505234516377e-39	1.13214114268812e-38	79.2226769215119	YARS	Down
OR7G3	-0.107757961669892	-0.0264153502752317	-14.5011709652741	1.25846704229488e-39	1.19156814070012e-38	79.1712823772238	OR7G3	Down
MOCS1	0.12473829303818	0.0352625718212327	14.4999431217957	1.27410089084208e-39	1.20571420176368e-38	79.1590099775622	MOCS1	Up
ELAVL4	-0.21025252001793	-0.064649986217541	-14.4978685907821	1.30095681475162e-39	1.23045882848978e-38	79.1382757575134	ELAVL4	Down
FBXO18	0.0732233053928295	0.0258234484016698	14.4969551978177	1.31295950562167e-39	1.24113583717928e-38	79.1291470666736	FBXO18	Up
CLTC	-0.148274770748494	-0.0381056656097386	-14.4968978236988	1.31371712235561e-39	1.24117708994728e-38	79.1285736618215	CLTC	Down
SH3BP4	0.191518438202366	-0.00824549598116552	14.4958460777978	1.32768278996559e-39	1.25369025642378e-38	79.11806252054	SH3BP4	Up
ABI2	-0.114940341336705	-0.0330101552661399	-14.4954999757706	1.33231083188365e-39	1.25737738878748e-38	79.1146036423968	ABI2	Down
UBE2D2	-0.100989590483299	-0.0493062761586933	-14.4934881412022	1.35953328309013e-39	1.28237257695273e-38	79.0944983676907	UBE2D2	Down
SGK	0.29245522651753	-0.0915902181211891	14.4933065920794	1.36201697684959e-39	1.28401860767642e-38	79.0926841079763	SGK	Up
UBL5	-0.0746722785770484	0.0490783764740158	-14.4833304337729	1.50568658430556e-39	1.41869135943457e-38	78.9930034355811	UBL5	Down
ANKRD35	0.128616348827858	0.0395045593430131	14.4820181974613	1.52567654019112e-39	1.43674761509656e-38	78.9798936519355	ANKRD35	Up
TPBG	-0.256471787840579	-0.115817903882587	-14.4771620626864	1.60198234976731e-39	1.50778891003546e-38	78.9313827770129	TPBG	Down
C11orf51	-0.10558749305917	0.0582406378733356	-14.4745571689413	1.64447035034382e-39	1.54694115640568e-38	78.9053634590653	C11orf51	Down
ARMC8	-0.138579805772061	-0.0631609259278654	-14.4700180112294	1.72121092289421e-39	1.61825476925868e-38	78.8600277455507	ARMC8	Down
NCF4	0.155285228861122	0.00227839053223264	14.469307361935	1.73354462598117e-39	1.62896971773279e-38	78.8529304878222	NCF4	Up
DHX36	-0.134996647190088	-0.0636452783272374	-14.4660592252092	1.79104959949794e-39	1.68209650122486e-38	78.8204930187339	DHX36	Down
NDRG3	-0.142728971550061	-0.0552079634927301	-14.4651249215983	1.80794010079401e-39	1.69704269504336e-38	78.8111631225001	NDRG3	Down
MCM4	-0.13764169052158	-0.0572353994115812	-14.4638757866826	1.83077063347105e-39	1.71754542321968e-38	78.7986896990464	MCM4	Down
FABP3	-0.23141849250249	-0.0663961065287127	-14.4632041765387	1.8431643387664e-39	1.72823996036219e-38	78.791983404947	FABP3	Down
STON2	0.264099551027459	0.00499753261291409	14.4612795041884	1.87914718750051e-39	1.76102936428619e-38	78.7727654432857	STON2	Up
GLMN	-0.117239277420472	-0.0648573606993836	-14.460902953411	1.88626854204606e-39	1.76675066459745e-38	78.7690056764398	GLMN	Down
WDR47	-0.141966479729815	-0.0372043083987905	-14.4599387565707	1.90462645006845e-39	1.7829847177162e-38	78.7593785781509	WDR47	Down
C1orf86	0.188460152613664	0.0136864492841211	14.458857687471	1.9254215521918e-39	1.80148160728215e-38	78.748584850305	C1orf86	Up
NEF3	-0.391901784609826	-0.20573568949366	-14.4578398781694	1.9452067308989e-39	1.81901419096e-38	78.7384230086487	NEF3	Down
PLCB3	0.124455743978112	-0.0102860198530328	14.4546596074021	2.00834414961613e-39	1.87704595144768e-38	78.7066728360457	PLCB3	Up
COPS4	-0.232182228674471	-0.155855650955432	-14.4484424188213	2.13773701094934e-39	1.99690597519308e-38	78.6446113407346	COPS4	Down
SH3PXD2B	0.193005425474055	0.0283347327710473	14.4463887348162	2.18227972701788e-39	2.03741948305472e-38	78.6241132021658	SH3PXD2B	Up
ZNF534	-0.138163310270947	0.0301288718902938	-14.4406991408643	2.31057632840228e-39	2.15604180853168e-38	78.5673302897284	ZNF534	Down
ITPR1	-0.156345794852724	-0.0855125366979717	-14.4365488438123	2.40888291923925e-39	2.24656763240639e-38	78.525915154587	ITPR1	Down
SLC45A1	-0.140585253724702	0.00898134601164098	-14.4362918293024	2.41510610703561e-39	2.25116378363041e-38	78.5233505983779	SLC45A1	Down
HPCAL1	-0.183953610025452	-0.0581638112412631	-14.4352578038797	2.44030580353591e-39	2.2734338739908e-38	78.5130330057628	HPCAL1	Down
RAB40B	-0.125180107479534	-0.0383062230657755	-14.4338737374636	2.47444709203692e-39	2.30400579796303e-38	78.4992231167146	RAB40B	Down
SOCS4	0.133298043207301	-0.0118983734306387	14.433593795618	2.48141023350838e-39	2.30925243572322e-38	78.4964299843816	SOCS4	Up
SPINT2	-0.145821358266485	0.0391810811934704	-14.4264577999768	2.66565962266586e-39	2.47939148637899e-38	78.4252372622955	SPINT2	Down
RTCD1	-0.135188516336665	-0.106370048051539	-14.423902493993	2.73490334777709e-39	2.54243635282122e-38	78.3997473622803	RTCD1	Down
TUBB4	-0.19918453462746	-0.0994073907874084	-14.4219258251664	2.78969533624346e-39	2.59198630279296e-38	78.3800307173489	TUBB4	Down
RAB3IL1	0.178116648965761	0.0960922626817071	14.421787960259	2.79355745522446e-39	2.59418818384733e-38	78.3786555972005	RAB3IL1	Up
DDB2	0.106218344018997	0.0345755299517842	14.4187628718021	2.87965697464219e-39	2.67271526146182e-38	78.3484834130911	DDB2	Up
GTF2H3	-0.171336181523743	-0.118057403319852	-14.4186155550394	2.88391680972895e-39	2.67524065209861e-38	78.3470141399606	GTF2H3	Down
IRF2	0.129437036359681	0.108553626630073	14.4171990760741	2.92519805324682e-39	2.71208762440761e-38	78.3328870901733	IRF2	Up
NOL4	-0.216862623552632	-0.169124195168667	-14.4116241706248	3.09347532564879e-39	2.8665764957931e-38	78.2772917378996	NOL4	Down
DOCK6	0.159127642896907	0.0360390264050149	14.4096686611343	3.15476131048648e-39	2.92180983598812e-38	78.2577925106548	DOCK6	Up
APBB3	-0.1073645945446	-0.0219548174481417	-14.4095729727983	3.15779108307229e-39	2.92305858296745e-38	78.2568383871008	APBB3	Down
CARD12	0.243071176000003	-0.0519842174417136	14.4063551570444	3.26138397420431e-39	3.0173442792745e-38	78.2247544522235	CARD12	Up
STMN2	-0.311837144042386	-0.134185984219404	-14.4061678513335	3.26751734099617e-39	3.02141071573816e-38	78.2228869644206	STMN2	Down
MYO5B	-0.175835942875491	-0.0385961448327134	-14.4024499111749	3.39167088638961e-39	3.13454581015402e-38	78.185820040372	MYO5B	Down
NRCAM	-0.182755911874601	-0.0733731776438241	-14.3996806109834	3.48719385275498e-39	3.22111466186465e-38	78.1582132051307	NRCAM	Down
ZHX3	0.140017424820648	0.0156489727863854	14.3986356273803	3.52393227593882e-39	3.25332122596497e-38	78.1477964138088	ZHX3	Up
RP11-54H7.1	-0.146059282537805	-0.048425225232302	-14.3948948757272	3.65863856778108e-39	3.37589027931562e-38	78.1105095701884	RP11-54H7.1	Down
TRAF3IP1	-0.122739467906175	-0.0551520664321508	-14.3939135888284	3.69481761708366e-39	3.40746469259323e-38	78.1007289733107	TRAF3IP1	Down
LRRC37B	0.0818408069444468	-0.0178325733531505	14.3891339143029	3.87620629252548e-39	3.57285101745826e-38	78.0530930872457	LRRC37B	Up
IRAK3	0.166336636413135	0.0149679672831737	14.3877953159262	3.92857963100558e-39	3.61920658746164e-38	78.03975324512	IRAK3	Up
TBC1D14	0.0840245650848852	0.0265518817248648	14.3872178899132	3.95138904828411e-39	3.6382916957294e-38	78.0339990364222	TBC1D14	Up
TNFRSF10A	0.157800205412667	0.0365536634817574	14.3866400680675	3.97434632090414e-39	3.65749266503958e-38	78.028240972146	TNFRSF10A	Up
SLC43A3	0.204121331642246	-0.0672218280008932	14.3860915928183	3.99626068617348e-39	3.67571406182221e-38	78.0227754326129	SLC43A3	Up
C14orf152	0.164629814251512	0.0418240620468176	14.3835915123944	4.09768822273325e-39	3.76701280084584e-38	77.9978632221738	C14orf152	Up
MAP3K9	-0.170682239922162	-0.088742275071001	-14.3827032104389	4.13434122109513e-39	3.79869914310347e-38	77.9890120823876	MAP3K9	Down
C3orf10	-0.0675425576542474	-0.0259955523461491	-14.3821737020132	4.1563450922089e-39	3.81689926481561e-38	77.9837361015462	C3orf10	Down
GULP1	-0.167190168481621	-0.0574363866902518	-14.3801834234355	4.24010136783222e-39	3.89175935471992e-38	77.9639057897293	GULP1	Down
SMYD3	-0.179516471302313	-0.0779046749427219	-14.3744704049882	4.48998860293901e-39	4.11894257907608e-38	77.906989516409	SMYD3	Down
C12orf35	0.15824747970061	-0.0432965226040948	14.3735844041407	4.53003649783462e-39	4.1534891602509e-38	77.8981634635203	C12orf35	Up
DGKE	-0.205723432347472	-0.136118038635545	-14.3731962764964	4.5476921841605e-39	4.1674792266445e-38	77.8942971280074	DGKE	Down
IGF2BP2	0.167853028710919	0.0329017418374831	14.3728830079998	4.56199261371527e-39	4.17838143292025e-38	77.8911765316542	IGF2BP2	Up
PCDHB14	-0.113388885530369	0.025537263763582	-14.3722383184725	4.59156339749835e-39	4.20325108489264e-38	77.884754596667	PCDHB14	Down
C21orf82	0.177154570232553	0.0233813892542003	14.3709220944796	4.65253120234462e-39	4.25682118008205e-38	77.8716436618232	C21orf82	Up
FGF14	-0.287668018853282	-0.185695829562533	-14.3677131810216	4.80457390324738e-39	4.39361981767766e-38	77.839681550013	FGF14	Down
BAI3	-0.172937858521617	-0.0870827932460625	-14.3668576104375	4.8459421611376e-39	4.42911979648875e-38	77.8311601767524	BAI3	Down
ACTL6A	0.200667646444865	-0.0415798659124149	14.3582026968973	5.28492373060347e-39	4.82780421086761e-38	77.744969372814	ACTL6A	Up
C9orf123	-0.126022126321403	-0.0980566833635147	-14.3578545874984	5.30338660697939e-39	4.84212567099421e-38	77.7415031113128	C9orf123	Down
AKR1C3	0.246501546622809	-0.0319774733270855	14.3537933853115	5.52359517090383e-39	5.04053430188935e-38	77.7010665339903	AKR1C3	Up
ATP6V0E2L	-0.175088436235399	0.0870449968306597	-14.3533315025115	5.54921019647718e-39	5.06125236388034e-38	77.6964679397172	ATP6V0E2L	Down
TSPAN32	0.0764007992317791	0.0082002479853838	14.3519082702067	5.62888694461695e-39	5.1312307627279e-38	77.6822983244321	TSPAN32	Up
VWF	0.240558937591443	-0.00524882813398013	14.3511614065723	5.67115401252486e-39	5.16705143363376e-38	77.6748628125743	VWF	Up
STOML1	-0.124777429042006	-0.0124566670578249	-14.3510888984484	5.67527426594787e-39	5.16809679618846e-38	77.674140955153	STOML1	Down
MYH14	0.136384014288618	0.0395679801171591	14.3507765849015	5.69305554627638e-39	5.18157474431772e-38	77.6710317217436	MYH14	Up
LZTS2	0.129921763109495	0.0138230704297841	14.3486961872792	5.81292719997593e-39	5.28790823884781e-38	77.6503210191201	LZTS2	Up
ZFP64	-0.114196545233578	-0.0408707441278364	-14.340705489856	6.29721841160578e-39	5.725462597665e-38	77.5707831195596	ZFP64	Down
CYFIP2	-0.15033971695247	-0.0298574652889738	-14.3359989206939	6.60108844646873e-39	5.99860541314232e-38	77.5239428546224	CYFIP2	Down
SH3RF1	-0.106541665831126	-0.027087465692729	-14.3347830471263	6.68193789099562e-39	6.06890325481023e-38	77.5118433242532	SH3RF1	Down
ABI3	0.134284521385801	0.000453482871957013	14.3320625596185	6.86643143075148e-39	6.23321378549262e-38	77.4847723623687	ABI3	Up
C21orf96	0.174065473799533	0.00528514043019226	14.3308625052404	6.94942128865963e-39	6.30165091094824e-38	77.4728315241092	C21orf96	Up
P4HA2	0.193657238619096	0.00267976078003459	14.3308235354757	6.9521329509969e-39	6.30165091094824e-38	77.4724437718081	P4HA2	Up
CAMTA1	0.168078404633942	0.0479275301402463	14.33081544801	6.95269583939181e-39	6.30165091094824e-38	77.4723633009242	CAMTA1	Up
ZBTB33	0.115410446615478	-0.0251278976325798	14.3288494356071	7.09088786589816e-39	6.42355365611119e-38	77.4528018547857	ZBTB33	Up
TGIF2	0.145688430845666	0.0540410080714254	14.3204885409865	7.70983782161943e-39	6.98061566099126e-38	77.3696242075238	TGIF2	Up
TRIM37	-0.151293343550631	-0.0525460444752342	-14.3202133180202	7.73110360425299e-39	6.99622618721155e-38	77.3668864962309	TRIM37	Down
GRIA1	-0.256779838539813	-0.104573865418401	-14.3198891075598	7.75622958446059e-39	7.01531191968069e-38	77.3636615204068	GRIA1	Down
ARHGAP29	0.177495921834983	0.00104274657437762	14.3162439350531	8.04439437908446e-39	7.27216598471161e-38	77.3274043334216	ARHGAP29	Up
ZWILCH	-0.202085434428303	-0.0783507185692277	-14.3153645581581	8.11549628188755e-39	7.33262928089049e-38	77.3186580335087	ZWILCH	Down
HACE1	-0.142214699287064	-0.00315982055985122	-14.3120616509546	8.38819574375603e-39	7.575085444647e-38	77.2858091216878	HACE1	Down
GPT2	0.17807778713476	0.0377539152904663	14.3118876485569	8.40281273818559e-39	7.5843456199698e-38	77.2840786706841	GPT2	Up
CDH12	-0.114862021524116	-0.0251734042537571	-14.3107283798397	8.50084712591448e-39	7.66884932210158e-38	77.2725499713801	CDH12	Down
IKBKE	0.0856530750959006	-0.00377115954187414	14.3098711451727	8.57407265045294e-39	7.7308962113835e-38	77.2640251752401	IKBKE	Up
IBRDC2	0.16705802776849	0.00204177162730379	14.3056201330002	8.9465970450076e-39	8.06260461536611e-38	77.2217537960443	IBRDC2	Up
EVI1	0.207113166464565	-0.0262931380708982	14.3006012672948	9.40724011949685e-39	8.47334001229706e-38	77.171853308773	EVI1	Up
MAGEE1	-0.182363207294131	-0.0498201127298815	-14.3004048561038	9.42574039342346e-39	8.48560699115864e-38	77.1699006131389	MAGEE1	Down
MRPS11	-0.0824692547899343	-0.0295168535056645	-14.3000465822947	9.45958026828456e-39	8.51166373622458e-38	77.1663387264381	MRPS11	Down
ACOX2	0.168317384321414	0.0210019334692493	14.299174470304	9.54246077409232e-39	8.58179710795762e-38	77.1576685086355	ACOX2	Up
CCDC41	-0.102048328596608	-0.0517821022697708	-14.2970536963835	9.74704132568881e-39	8.76124955562432e-38	77.1365854126281	CCDC41	Down
FGL2	0.342827248339692	-0.0341761765777438	14.2966644188678	9.78506538693948e-39	8.79088251610108e-38	77.1327156488745	FGL2	Up
GPATC4	-0.119216628014476	-0.0344748623618211	-14.2954168457892	9.90792614024889e-39	8.89666260444663e-38	77.1203139431759	GPATC4	Down
EEF1E1	-0.161189714896628	-0.101406471508394	-14.2888833953157	1.05769113133533e-38	9.49246392727591e-38	77.0553740061438	EEF1E1	Down
TRAM2	0.161232955130079	0.0147000750117907	14.2887787042894	1.05879898611593e-38	9.49750339248679e-38	77.0543335127973	TRAM2	Up
CRSP8	-0.0691655722617596	-0.0200738709158296	-14.2852379683804	1.09695681581333e-38	9.83470721304741e-38	77.0191449339434	CRSP8	Down
NOLA2	-0.0994063435285644	-0.0299924333675229	-14.2831886842419	1.11966497439765e-38	1.00331216056334e-37	76.9987802748246	NOLA2	Down
HDAC1	0.170817339462238	-0.0418301555397847	14.2791771697545	1.16548257889842e-38	1.04383045603143e-37	76.9589193581428	HDAC1	Up
BBS7	-0.233641725229511	0.0434553680336985	-14.2789289350504	1.16837845765749e-38	1.04588522697826e-37	76.9564528868482	BBS7	Down
INHBB	0.199708856278642	-0.0111656140314372	14.2781042211447	1.178051102022e-38	1.05400104773806e-37	76.9482586125392	INHBB	Up
FAM70B	0.172701648756187	0.0513747850233236	14.2746536255289	1.21939502994885e-38	1.09043020579376e-37	76.9139758517973	FAM70B	Up
MAOA	0.170775115782139	-0.0362067579729767	14.2713164065915	1.26075639126764e-38	1.12683748615921e-37	76.8808226118494	MAOA	Up
DLX2	-0.247226482700766	0.0351827277950352	-14.2710194125229	1.26450443492935e-38	1.12960663395744e-37	76.8778723036384	DLX2	Down
PFKFB3	0.172410731707338	-0.00626366105637557	14.2706513306552	1.26916502540503e-38	1.13318771451675e-37	76.8742158500091	PFKFB3	Up
TMC8	0.151635209332037	0.0374982559338621	14.2705469851181	1.27048934481481e-38	1.13378782188196e-37	76.8731793084783	TMC8	Up
CD93	0.315053742314073	-0.046806411228555	14.2684254681953	1.29771580670434e-38	1.15749058921233e-37	76.8521053532723	CD93	Up
C6orf176	-0.278181652169008	-0.0800049541975458	-14.2659968756066	1.32959812915044e-38	1.18531968600776e-37	76.8279825892636	C6orf176	Down
ABO	-0.131063750021733	-0.063432444264889	-14.264712528703	1.34677348282245e-38	1.20001590083985e-37	76.8152260584618	ABO	Down
HTR2C	-0.227366841119566	-0.0973618004102989	-14.2636431695341	1.36124252551549e-38	1.21228688850211e-37	76.804605196083	HTR2C	Down
DOK6	-0.180748189612514	-0.083282525285602	-14.2619283729761	1.38476901495726e-38	1.23260750414834e-37	76.7875745094999	DOK6	Down
PBX1	-0.128848886720286	-0.0401725814680041	-14.2607002397993	1.40186743061761e-38	1.24718850633861e-37	76.7753776665139	PBX1	Down
PARL	-0.0881212684436845	-0.0515570775314724	-14.2578996644898	1.44164943389267e-38	1.28192500044963e-37	76.7475661197364	PARL	Down
MGST2	0.111066595426831	0.000137364339462609	14.2536543271726	1.50411132946534e-38	1.33678278892768e-37	76.7054112309307	MGST2	Up
FOXD1	0.22900906365848	0.073765939616571	14.2533936568617	1.50803336285734e-38	1.33958364741502e-37	76.7028230159377	FOXD1	Up
DYNLL2	-0.0965092601273565	-0.0071190179046577	-14.2513072510516	1.53979507654718e-38	1.36709895866681e-37	76.6821076070752	DYNLL2	Down
HMOX1	0.258893953509264	-0.0328143005124424	14.2475729547372	1.59831760799108e-38	1.41833350164966e-37	76.6450336761957	HMOX1	Up
CHST11	0.132475551805286	0.0314139273261324	14.2431119975072	1.67114256380386e-38	1.48220113924318e-37	76.600750497017	CHST11	Up
ELAVL2	-0.247108194072649	-0.152520832478875	-14.2422597879742	1.68542676914222e-38	1.49410805480716e-37	76.5922913757866	ELAVL2	Down
CSF1R	0.261046377603133	0.00494931918442364	14.237138719068	1.77386388155073e-38	1.57170487853608e-37	76.5414633054793	CSF1R	Up
PRPF39	0.0980060378705883	0.0254585576743218	14.2359305090235	1.7953946441437e-38	1.58997149739144e-37	76.5294725256713	PRPF39	Up
THRAP1	0.118525734671264	0.00965475014415284	14.2357200084659	1.79917241446849e-38	1.59250576645215e-37	76.5273834714553	THRAP1	Up
RNU17D	0.180382695443676	-0.00384681420979135	14.2345568973377	1.8201896762933e-38	1.61028892278283e-37	76.5158407181095	RNU17D	Up
MORN3	-0.113836858549021	-0.0579445677846165	-14.2334184936112	1.840997553303e-38	1.62786884367342e-37	76.504543521746	MORN3	Down
RGS1	0.586582589489479	-0.171910589391798	14.231229328039	1.88168040240798e-38	1.66299604044028e-37	76.4828198631937	RGS1	Up
RAB14	-0.0923295932263298	-0.0314428045076472	-14.2308076327712	1.88961944840106e-38	1.6691638460876e-37	76.4786354228472	RAB14	Down
C14orf2	-0.134070048988324	-0.0219754456877672	-14.2303475726338	1.89831887653741e-38	1.67599671659352e-37	76.474070347467	C14orf2	Down
DDX1	-0.154431761888016	-0.0894969894772152	-14.2296183984752	1.91218896259837e-38	1.68738542770609e-37	76.4668350321664	DDX1	Down
CD300A	0.299007557444175	-0.0627531452886317	14.2283261617255	1.93701814134444e-38	1.7084283799661e-37	76.4540130220726	CD300A	Up
SLC35B4	-0.122172360558206	-0.0752766536598046	-14.2280005804391	1.9433244406956e-38	1.71312130208176e-37	76.4507825668677	SLC35B4	Down
AKAP8L	0.142232741427628	-0.0347857536744443	14.2248046908967	2.0063240759191e-38	1.76776166932477e-37	76.4190741291751	AKAP8L	Up
HBLD2	-0.126302412849785	-0.0638217973123113	-14.2222038898633	2.05909300159864e-38	1.81333701822648e-37	76.3932720150479	HBLD2	Down
TCF7L1	0.171758787012445	0.0641254423611939	14.2160921589174	2.18860872033004e-38	1.92641893641607e-37	76.3326458834829	TCF7L1	Up
SDCCAG3	0.110874882258129	0.00329141750399842	14.2123066405598	2.27287094485076e-38	1.99957431706911e-37	76.2951000927227	SDCCAG3	Up
KIF12	-0.136468033616621	0.00730169672752286	-14.2102827753068	2.31923965824355e-38	2.03933546883692e-37	76.2750284738502	KIF12	Down
PC	0.0951090615463121	0.0360217013970736	14.2094202543612	2.33928642158412e-38	2.05592290964704e-37	76.2664747935464	PC	Up
TERF1	-0.105913654594777	-0.0370149063322045	-14.208587887997	2.35879615723786e-38	2.07202184928868e-37	76.2582203530636	TERF1	Down
SLC39A9	-0.149136038118255	-0.0578525463477487	-14.2078552619438	2.37610230978404e-38	2.08616982592352e-37	76.2509551791506	SLC39A9	Down
WDR17	-0.182079208003656	0.0408190165370006	-14.2060525580275	2.41922695345143e-38	2.12296018974254e-37	76.2330790812006	WDR17	Down
CXorf45	-0.0867017878225917	-0.0294442277487558	-14.2051795339325	2.44039126534261e-38	2.14045215725105e-37	76.2244222615929	CXorf45	Down
CCNH	-0.157994195683105	-0.053774594958287	-14.2049292094412	2.4464937555054e-38	2.14472251365133e-37	76.2219401078203	CCNH	Down
HYAL1	0.177345572366923	-0.000882496941695074	14.2022425432487	2.51295609567355e-38	2.20187644995912e-37	76.1953009018233	HYAL1	Up
COPS6	-0.0542948433841228	-0.00815079135668492	-14.2016082194876	2.52890884108507e-38	2.21473810042432e-37	76.1890116578669	COPS6	Down
ABCA11	-0.161102840758062	-0.0461202911880819	-14.2014359155672	2.53325956521679e-38	2.21743123271544e-37	76.1873033043898	ABCA11	Down
SRP19	-0.0936277523455269	-0.0340979224136792	-14.1901799867292	2.83425556839774e-38	2.47965268248748e-37	76.0757211725477	SRP19	Down
PARP14	0.192110390322762	-0.00422320725789711	14.1832304887266	3.0376370362997e-38	2.65625162168179e-37	76.0068470208591	PARP14	Up
LGR4	0.159154697130908	-0.0205184856597954	14.1806519832401	3.11674595656557e-38	2.72405790391834e-37	75.9812957224002	LGR4	Up
C9orf4	-0.239747284539589	-0.15405308364442	-14.1804331806788	3.12355267385556e-38	2.72863515991483e-37	75.9791276174456	C9orf4	Down
SLC7A4	-0.0828350783316878	0.021577618914323	-14.1801089351756	3.13366688107515e-38	2.73609568360675e-37	75.9759147074606	SLC7A4	Down
SCARF1	0.145428364384448	0.028278820596897	14.1785812378432	3.18176161919644e-38	2.77669397530677e-37	75.9607773297369	SCARF1	Up
CD86	0.255865039576161	-0.0498507205688376	14.178280037681	3.19133047410895e-38	2.78325716919188e-37	75.9577929272114	CD86	Up
STK17B	0.190128823661532	0.00999468923314446	14.1782437778125	3.19248435076427e-38	2.78325716919188e-37	75.9574336527322	STK17B	Up
ITGA7	0.126377039450215	0.0428019598554611	14.1777604323136	3.20790536864886e-38	2.79529959541813e-37	75.9526445444207	ITGA7	Up
LEMD2	0.102090317056842	-0.0265168779861092	14.1763439116155	3.25352828424969e-38	2.83363405277538e-37	75.9386096761968	LEMD2	Up
PCTP	0.111332259323479	-0.0128681842530266	14.1761468260126	3.25992703217361e-38	2.83778525424667e-37	75.9366569988417	PCTP	Up
RAP1GDS1	-0.132912917771604	-0.0829708304873781	-14.1757058291014	3.27429030518585e-38	2.84886199526281e-37	75.9322877452549	RAP1GDS1	Down
MMP14	0.15758817546339	-0.0183651753778461	14.1728063681879	3.37031013465645e-38	2.93093903856267e-37	75.9035621779225	MMP14	Up
[truncated: 15,385 more rows]
