# Supplementary material for: Multi-omics analysis revealed the role of CCT2 in the induction of autophagy in Alzheimer’s disease
Source: Front Genet. 2023 Jan 10;13:967730. doi: 10.3389/fgene.2022.967730 (PMC9871314; doi:10.3389/fgene.2022.967730)
Supplement: Supplementary file 2 [file DataSheet2.CSV]

	cor	pvalue
CCT2	NA	NA
A1BG	-0.659118588472265	1.58339116588252e-59
A2M	-0.509130140647739	3.64896037930399e-32
A2ML1	-0.344569197294646	1.82865129594024e-14
A3GALT2	-0.354029661036334	3.09493430598469e-15
A4GALT	-0.655122184198045	1.36644218788662e-58
A4GNT	-0.0461010915591079	0.32016848203412
AAAS	-0.429694183393702	2.08882682405999e-22
AACS	0.501053501332366	4.73178097402352e-31
AADAC	0.207704039029675	6.01264293809788e-06
AADACL1	0.510309303246292	2.49572294888909e-32
AADACL2	-0.207403312217937	6.20605527883064e-06
AADAT	0.599332809247435	7.10688698017034e-47
AAK1	0.389749580157031	2.16534371777784e-18
AAMP	-0.307569483578263	1.08912301797029e-11
AANAT	-0.683072676694107	1.88148101938832e-65
AARS	0.536861454150497	3.20784514475517e-36
AARSD1	0.36081236202584	8.34410554152795e-16
AASDHPPT	0.568014341497551	3.00048066925376e-41
AASS	0.00455592234808523	0.921780652359364
AATF	-0.391916643941405	1.35302020620416e-18
AATK	-0.492747678495885	6.15079247122743e-30
ABAT	0.260341247269359	1.13179075166196e-08
ABCA1	-0.3732438110722	6.95312884833945e-17
ABCA10	0.318280729281523	1.87244978811962e-12
ABCA11	0.17825534896035	0.000107562172213507
ABCA12	-0.0838271605824755	0.0703187379016411
ABCA13	NA	0.846738577046695
ABCA2	-0.671833246818799	1.33029502690167e-62
ABCA3	-0.0672640229960535	0.146686220836773
ABCA4	-0.194335934695803	2.34980025930382e-05
ABCA5	0.352726673773561	3.96694516326155e-15
ABCA6	-0.049184490875726	0.288835630206646
ABCA7	-0.437528496499374	2.93312094893243e-23
ABCA8	-0.15403547959663	0.000838486971417907
ABCA9	0.346382906098281	1.30688845213465e-14
ABCB1	-0.531564629879846	2.04224695896148e-35
ABCB10	0.305669069231369	1.47755532859374e-11
ABCB11	-0.214836485100052	2.79920689556713e-06
ABCB4	-0.19542176706102	2.11062007587721e-05
ABCB5	0.147437686056129	0.0013978495080448
ABCB6	-0.453710617190886	4.31124147133247e-25
ABCB7	-0.218494389953947	1.8720818173807e-06
ABCB8	-0.466471281011925	1.31421132881267e-26
ABCB9	-0.35440347447971	2.88158429665432e-15
ABCC1	0.543638119850991	2.86243011472853e-37
ABCC10	-0.298391522162135	4.65602331939148e-11
ABCC11	0.122739882095234	0.00792215061446831
ABCC12	0.191075344563274	3.23211143649911e-05
ABCC13	0.0319519475267947	0.490941056411555
ABCC2	-0.471941835420614	2.81183606381275e-27
ABCC3	-0.239625850846056	1.59682453684469e-07
ABCC4	0.145328205105134	0.00163894451446117
ABCC5	0.393408990392038	9.76756471570393e-19
ABCC6	-0.0976158480028967	0.0349547949607026
ABCC8	0.061996065906684	0.181078193837948
ABCC9	0.102931777764212	0.0261266320217335
ABCD1	-0.383430767944634	8.36445054571349e-18
ABCD2	0.266538949295862	4.89538698053599e-09
ABCD3	0.137285067742927	0.00295007662162779
ABCD4	-0.276924722589315	1.1446177629069e-09
ABCE1	0.661482093177727	4.35762327244801e-60
ABCF1	0.343644230872595	2.16855025303175e-14
ABCF2	0.610450516276678	5.03334893519403e-49
ABCF3	0.374038017116037	5.91061406459872e-17
ABCG1	-0.704240882433287	3.49453525668455e-71
ABCG2	-0.168609115617224	0.000252071332817995
ABCG4	0.166115256522953	0.000311865485306899
ABCG5	-0.418150272837625	3.43801014279795e-21
ABCG8	0.429571694511185	2.15306306887742e-22
ABHD1	-0.348123058392492	9.44865615992509e-15
ABHD10	0.751208398282728	6.30020044726021e-86
ABHD11	-0.0605392687286657	0.191567302353622
ABHD12	0.0687683406984718	0.13784319754806
ABHD13	0.576929683297827	8.6556199359345e-43
ABHD14A	0.119399497183004	0.00980661370110374
ABHD14B	-0.797396629259666	4.6327273322389e-104
ABHD2	0.0161467348354427	0.727824073748663
ABHD3	-0.0384275305192303	0.40738371901118
ABHD4	-0.522090067508567	5.16567653344735e-34
ABHD5	-0.0104587035297498	0.821656482385457
ABHD6	0.657972187941942	2.94816673693568e-59
ABHD7	0.565697551839335	7.40843530145427e-41
ABHD8	-0.389609627775424	2.23184475595337e-18
ABHD9	-0.154936448634949	0.000780722766817549
ABI1	0.449862427805537	1.20051551680469e-24
ABI2	0.577485536053856	6.91384251527961e-43
ABI3	-0.436153090128711	4.15546738024157e-23
ABI3BP	-0.363483675175892	4.936485950676e-16
ABL1	-0.690447456142463	2.15758049292425e-67
ABL2	0.413067793575745	1.14062579131438e-20
ABLIM1	-0.299760174443576	3.76123534549562e-11
ABLIM2	0.372925912515373	7.41932043242103e-17
ABLIM3	0.188075938131138	4.31338552068084e-05
ABO	0.636744341126796	1.83058234183378e-54
ABP1	0.0694496051308736	0.133975762544457
ABR	NA	0.447919364148843
ABRA	-0.321803572010855	1.0331009912495e-12
ABT1	0.089508785403362	0.0532363392126118
ABTB1	-0.272737901555145	2.07159164151308e-09
ABTB2	-0.359527103925373	1.0722591076944e-15
ACAA1	-0.625097162010907	5.44682387080785e-52
ACAA2	-0.360917773479826	8.17381426527143e-16
ACACA	-0.0317817012916527	0.493255046970813
ACACB	-0.407869442431276	3.8083223331327e-20
ACAD10	-0.176047121427801	0.000131238711847432
ACAD11	-0.244263620301773	9.01082856110294e-08
ACAD8	0.359104830851338	1.16406737149586e-15
ACAD9	0.37882606156987	2.19880334788851e-17
ACADL	-0.437495714553297	2.95763047569531e-23
ACADM	0.355881930793735	2.17040947993922e-15
ACADS	-0.666176782807337	3.24323679253944e-61
ACADSB	0.564365747196537	1.24158313118778e-40
ACADVL	-0.387497621714229	3.51684980424797e-18
ACAT1	0.508339226148446	4.70395825084629e-32
ACAT2	0.623523974425799	1.15412862433751e-51
ACBD3	0.658999123012617	1.68957039057838e-59
ACBD4	-0.668834267300721	7.29700758352314e-62
ACBD5	0.484276649439518	7.83449550877077e-29
ACBD6	0.345168793767425	1.63683539659179e-14
ACBD7	0.238195388794946	1.90056914988601e-07
ACCN1	0.314089146766506	3.76110946487225e-12
ACCN2	-0.224623925970133	9.39233428426867e-07
ACCN3	-0.760124542256791	4.18755863999641e-89
ACCN4	-0.518978636850715	1.4598908315309e-33
ACCN5	-0.102291644476595	0.0270761674311452
ACD	-0.354237200922787	2.97463892318105e-15
ACE	-0.265088147621865	5.96803054144605e-09
ACE2	-0.461965352773641	4.58416912992618e-26
ACHE	-0.165098430282734	0.000339850141145648
ACIN1	-0.628821576113229	9.04934675531614e-53
ACLY	0.749913031532598	1.7772503417576e-85
ACMSD	0.0354272145352824	0.445000374574454
ACN9	0.62643649225113	2.86441779797117e-52
ACO1	-0.259861139115366	1.20662293435551e-08
ACO2	0.450848620245555	9.24536783882867e-25
ACOT11	-0.498678149300105	9.9245010816084e-31
ACOT12	0.268943545074723	3.51590547417315e-09
ACOT2	0.0604189340781719	0.192453244413398
ACOT4	0.417099923855843	4.41237442451016e-21
ACOT7	0.615089782816935	6.01619639225327e-50
ACOT8	-0.0534783980395433	0.248743661758246
ACOT9	-0.229047705428147	5.63972423472114e-07
ACOX1	0.234420940777545	2.9932453214264e-07
ACOX2	-0.483705068080341	9.27836278967009e-29
ACOX3	-0.0409693106069321	0.377045848541648
ACOXL	-0.0267555859411465	0.564110495878214
ACP1	0.727049747658132	5.86653125017676e-78
ACP2	0.194801093868278	2.24434949071944e-05
ACP5	-0.26596387163856	5.29609057425846e-09
ACP6	-0.40459588002861	8.04971353158744e-20
ACPL2	0.313094518863773	4.4309535524906e-12
ACPP	-0.18395949966427	6.36314500640288e-05
ACPT	-0.161693330587563	0.000451542946790985
ACR	-0.407623532414301	4.02973124390347e-20
ACRBP	-0.323077210177148	8.3163971094332e-13
ACRC	-0.0391964029526383	0.39805713570896
ACRV1	0.434565829456041	6.19949549121286e-23
ACSBG1	-0.595161919297084	4.33202578032673e-46
ACSBG2	-0.552947953823943	9.45026201947283e-39
ACSL1	0.10272374386454	0.0264320205504133
ACSL3	0.760261952846469	3.73170392915836e-89
ACSL4	0.805439103292029	1.05286848804516e-107
ACSL5	-0.407368108954453	4.27313288358844e-20
ACSL6	0.478059284257699	4.84945896819713e-28
ACSM1	-0.277624583536798	1.03553884222655e-09
ACSM2	0.0529989795990187	0.253017122947794
ACSM3	0.0653000883614786	0.158873890753632
ACSS1	-0.648787916457121	3.89331265139438e-57
ACSS2	0.438472197755256	2.30741603136535e-23
ACTA1	0.0351957178991491	0.447982576590701
ACTA2	-0.433296105207343	8.52468174490114e-23
ACTB	0.292279065691028	1.19125727468194e-10
ACTBL1	-0.0412740589742498	0.373504086947683
ACTC	0.36689517198945	2.50709516893591e-16
ACTG1	0.48603344507737	4.64898156502914e-29
ACTG2	-0.364396290871785	4.12142316648091e-16
ACTL6A	-0.0219830191916808	0.635613157645685
ACTL6B	0.256816049078306	1.80562781562331e-08
ACTL7A	-0.401231249196739	1.72244400004523e-19
ACTL7B	0.264563521518424	6.40941806161514e-09
ACTL8	-0.11941853679755	0.00979483129968262
ACTN1	0.262312106613557	8.69034930954371e-09
ACTN2	0.710979592846341	4.07867420000357e-73
ACTN3	0.0636937257267893	0.169398269096521
ACTN4	-0.703147356667015	7.110402421653e-71
ACTR10	0.694753038181612	1.49224578640791e-68
ACTR1A	0.542653916018647	4.07979878487397e-37
ACTR1B	-0.555503302903756	3.63632078773974e-39
ACTR2	0.741520672058257	1.26476069709841e-82
ACTR3	0.842971246606824	2.75432096652521e-127
ACTR3B	0.646140520913113	1.54201824108699e-56
ACTR5	0.290295756285406	1.60809774156267e-10
ACTR6	0.756262503840073	1.03538496843966e-87
ACTR8	0.0752020671176656	0.104573565488703
ACTRT1	0.0892364397049455	0.0539679462882505
ACTRT2	-0.17326001303095	0.00016812887229249
ACVR1	-0.355636223077855	2.27532189458294e-15
ACVR1B	-0.483495907604243	9.87002738041929e-29
ACVR1C	0.625167094832111	5.26748662617285e-52
ACVR2A	0.692866897913251	4.83697032944844e-68
ACVR2B	-0.551404434975838	1.67593636436815e-38
ACVRL1	-0.621336261284677	3.25590073581599e-51
ACY1	-0.586882943570364	1.44999139891202e-44
ACY1L2	-0.200859912139504	1.22192594369416e-05
ACY3	-0.105564692227078	0.0225167013773194
ACYP1	0.552621285600012	1.06711354051732e-38
ACYP2	0.155054067240728	0.000773459713950102
ADA	-0.228539617026316	5.9831237309637e-07
ADAL	0.549970325420939	2.84627190533811e-38
ADAM10	0.423130831948992	1.0404993454105e-21
ADAM11	0.446609611270089	2.82445069222124e-24
ADAM12	-0.0500377057954735	0.280542200813232
ADAM15	-0.449423169075591	1.34827232139903e-24
ADAM17	-0.198375926630347	1.57133768711293e-05
ADAM18	0.164829856894487	0.000347623290390929
ADAM19	-0.334495176021312	1.13594583342979e-13
ADAM2	0.0799606959155415	0.084329589983938
ADAM20	-0.419893725963923	2.26772493929924e-21
ADAM21	-0.349190264077346	7.73648563182857e-15
ADAM22	0.563251671815895	1.90890483154573e-40
ADAM23	0.163082813107948	0.00040237438830937
ADAM28	-0.0238579304513091	0.607066222515276
ADAM29	-0.585760249902548	2.31611148299444e-44
ADAM30	-0.080197177670766	0.0834124525335918
ADAM32	0.141803350651796	0.00212829350157326
ADAM33	-0.619065308745223	9.47266410759732e-51
ADAM3A	-0.341265351850884	3.3531997277829e-14
ADAM6	-0.452214294803781	6.43007895751647e-25
ADAM7	-0.0450060005064946	0.331810672118641
ADAM8	-0.0765837858500136	0.0983344023238123
ADAM9	0.168463352243781	0.00025524805823722
ADAMDEC1	0.0586093774411503	0.206139589298154
ADAMTS1	-0.156491389482617	0.000689612406484485
ADAMTS10	-0.588462896031592	7.47798319617367e-45
ADAMTS12	-0.0784694310861343	0.0903020048475106
ADAMTS13	-0.642731645589238	8.8943005596843e-56
ADAMTS14	0.147057512417546	0.00143873521643794
ADAMTS15	0.0951807771335574	0.0397794857620173
ADAMTS16	0.248616421525133	5.21104040172116e-08
ADAMTS17	0.200893422593909	1.21776116421884e-05
ADAMTS18	0.45585288779379	2.42405646513109e-25
ADAMTS19	0.42315373047212	1.03474980070767e-21
ADAMTS2	-0.247327670775987	6.13494415709374e-08
ADAMTS20	-0.599170324771257	7.62916137818854e-47
ADAMTS3	0.416559533737125	5.01506256623496e-21
ADAMTS4	-0.251318470770618	3.68993410922181e-08
ADAMTS5	0.311802808893828	5.47699965192957e-12
ADAMTS6	-0.537800268953813	2.30271270454416e-36
ADAMTS7	-0.173548130479713	0.000163906859914756
ADAMTS8	-0.0835936744740166	0.0711070414406623
ADAMTS9	-0.305785562878506	1.45027776148816e-11
ADAMTSL1	0.154576094696609	0.000803369636112879
ADAMTSL2	-0.407122294821969	4.52103416494076e-20
ADAMTSL3	-0.0847945676215051	0.0671283497209315
ADAMTSL4	-0.395618880549252	6.01033511476875e-19
ADAMTSL5	-0.385965272429349	4.88146351724615e-18
ADAR	0.582813510377851	7.84977624916819e-44
ADARB1	0.509667509525872	3.06949849521616e-32
ADARB2	-0.370353411446762	1.25110171353008e-16
ADAT1	0.559353982122679	8.48809769395552e-40
ADC	0.434569526103409	6.1937374042554e-23
ADCK1	0.356176917967697	2.05071461910593e-15
ADCK2	0.320319812395824	1.3284122813892e-12
ADCK4	-0.117165515849158	0.0112795920885681
ADCK5	-0.243488373673933	9.92326919750048e-08
ADCY1	0.416195998977177	5.46545102847989e-21
ADCY2	0.496547086076087	1.91942887778974e-30
ADCY3	-0.219710554339654	1.63519220047171e-06
ADCY4	-0.569912839069895	1.42299661566206e-41
ADCY5	-0.114432261797264	0.0133457241878449
ADCY6	-0.426177125301762	4.95996367432054e-22
ADCY7	0.246947012695757	6.4368418595357e-08
ADCY8	-0.205596377715005	7.49915110113519e-06
ADCY9	-0.42604817626729	5.11876362267077e-22
ADCYAP1	0.498602519714223	1.01603699993237e-30
ADCYAP1R1	-0.0978122385291644	0.0345883649508469
ADD1	-0.267696423387072	4.17608429085432e-09
ADD2	0.602936315907555	1.45920660734308e-47
ADD3	-0.147539039691004	0.00138713121935169
ADFP	-0.267882103949435	4.07067902379735e-09
ADH1A	-0.400467085229546	2.04481385236049e-19
ADH1B	-0.497385447290644	1.48155382277237e-30
ADH1C	-0.132738430786581	0.00405899929995901
ADH4	-0.217586404722454	2.07001684160961e-06
ADH5	0.344579557202969	1.82515709370472e-14
ADH6	-0.0541786422459116	0.242592631040566
ADH7	-0.0795929858300321	0.0857718051446039
ADHFE1	-0.263688795356421	7.21664815345407e-09
ADI1	-0.414907080697612	7.40770160778232e-21
ADIPOQ	0.0262470727831997	0.571542368385276
ADIPOR1	0.585030329849595	3.137413731309e-44
ADIPOR2	-0.358655413366555	1.27025729093895e-15
ADK	0.689608656883325	3.61088895359354e-67
ADM	-0.276080046884453	1.29119299177121e-09
ADM2	-0.33210170228303	1.73620062734732e-13
ADMR	-0.765983275807383	2.86676972650331e-91
ADNP	0.323185154408655	8.16451588627019e-13
ADORA1	-0.383434868389313	8.35719747655691e-18
ADORA2A	-0.390153386615322	1.98420646690767e-18
ADORA2B	-0.407247714167078	4.39282924678271e-20
ADORA3	-0.187724118790585	4.46058732802589e-05
ADPGK	0.558552998963719	1.15059455442093e-39
ADPN	-0.238802070142837	1.76550002485467e-07
ADPRH	-0.157844762185156	0.000618436771288867
ADPRHL1	0.0805139630171159	0.0821965139358954
ADPRHL2	0.132027131309225	0.00426313797827165
ADRA1A	0.132216019334532	0.00420804221895413
ADRA1B	-0.362852334535262	5.59097633060583e-16
ADRA1D	-0.402978155811402	1.16168914951951e-19
ADRA2A	0.325286713996605	5.69439929589312e-13
ADRA2B	-0.122230501042697	0.00818682312593364
ADRA2C	-0.338779325587397	5.26682777978981e-14
ADRB1	0.585364675373164	2.73045833180268e-44
ADRB2	-0.19967232292869	1.37858606528689e-05
ADRB3	-0.405353951539118	6.77372050515576e-20
ADRBK1	-0.592494700855019	1.3574074501311e-45
ADRBK2	-0.0736130843084536	0.112131534401261
ADRM1	-0.386321926387249	4.52349453207573e-18
ADSL	0.329173697754767	2.90275502405795e-13
ADSS	0.73078691446841	3.91181143579886e-79
ADSSL1	-0.230229339014669	4.91279430694872e-07
AEBP1	-0.572013393085607	6.19833345945638e-42
AEBP2	0.497614298321761	1.38027670079994e-30
AES	-0.519036325251705	1.43217874234579e-33
AFF1	-0.459846426510836	8.19680214532987e-26
AFF2	0.457415735534622	1.588540107684e-25
AFF3	-0.310775026767676	6.47830937101814e-12
AFF4	0.016655981075168	0.719595778985444
AFG3L1	0.338559915895062	5.47987999305285e-14
AFG3L2	0.511417567308806	1.74403421330129e-32
AFM	0.0607498057503705	0.190024461138112
AFMID	0.0573421996215959	0.216134465664195
AFP	0.239704622856643	1.5815347133464e-07
AGA	0.161171100349663	0.000471426290517056
AGBL2	-0.323963529926858	7.14683968952223e-13
AGBL3	-0.0996980545407464	0.0312332295187207
AGBL4	-0.182681116844526	7.16755059912003e-05
AGC1	-0.258279647538859	1.48856742782159e-08
AGER	-0.69721888022734	3.1632121460081e-69
AGGF1	0.461423202614873	5.3211285335795e-26
AGL	0.522341051171312	4.74819036216226e-34
AGMAT	-0.16794628991934	0.000266821114718939
AGPAT1	-0.602767348852532	1.57236036360445e-47
AGPAT2	-0.33076588523443	2.19649262524242e-13
AGPAT3	0.000649809890536576	0.988826088869591
AGPAT4	0.402021530871504	1.4417396138496e-19
AGPAT5	0.448073330878891	1.92410704448719e-24
AGPAT6	0.43692865072844	3.41504051710432e-23
AGPAT7	0.129990772166707	0.00489988651851831
AGPS	0.452867140606789	5.40224166769605e-25
AGR2	0.522168270952005	5.03183801813236e-34
AGRP	-0.191142377292843	3.21116859561474e-05
AGT	-0.438054495307602	2.56619182472129e-23
AGTPBP1	0.613067401893688	1.52532513377797e-49
AGTR1	-0.336972220172988	7.29434023596614e-14
AGTR2	-0.0401150420943165	0.387083612590179
AGTRAP	-0.680552526446527	8.40489277752744e-65
AGTRL1	0.32925778598358	2.86044364592459e-13
AGXT	-0.732924239853208	8.14497917287649e-80
AGXT2	-0.0740055663327858	0.110225904950942
AGXT2L1	-0.365143363699344	3.55390465261866e-16
AHCTF1	0.175847102256401	0.000133609458425676
AHCTF1P	-0.114804448150423	0.0130460656181102
AHCY	0.344682933255789	1.79064695392194e-14
AHCYL1	-0.100650662864961	0.0296469539483703
AHDC1	-0.650654997505583	1.46265994817535e-57
AHI1	0.506748625219129	7.82355224952245e-32
AHNAK	-0.0331301397901846	0.475087600113725
AHR	0.204086693530374	8.77268046991079e-06
AHRR	0.119228042037115	0.0099132847719394
AHSA1	0.663502336384479	1.43296130363106e-60
AHSA2	-0.122629708970207	0.00797873986170589
AHSG	0.140038453496961	0.00242051085118869
AICDA	NA	3.28011508760227e-08
AIF1	-0.254122416720362	2.56812247822575e-08
AIG1	0.450591039305948	9.89896765231664e-25
AIM1	-0.204529301257802	8.37940383103321e-06
AIM1L	0.358665526558993	1.26776626591113e-15
AIM2	-0.392068330769625	1.30903962193885e-18
AIP	-0.603972451431948	9.22133111324575e-48
AIPL1	-0.066685907987208	0.150197397433084
AIRE	-0.233869829798709	3.19644431427043e-07
AJAP1	0.310162287661669	7.15813394334814e-12
AK1	-0.641511278436862	1.65656708929687e-55
AK2	-0.127744135398684	0.00570083115855902
AK3	0.280332943010745	7.00959686776949e-10
AK3L1	-0.323888816720665	7.23887086944581e-13
AK3L2	-0.11609578105541	0.0120518625561795
AK5	0.617163316914734	2.30148349931141e-50
AK7	0.432961820700029	9.26824792719189e-23
AKAP1	0.146883118621424	0.00145785553576538
AKAP10	0.39489780481879	7.04505855989251e-19
AKAP11	0.749686714982533	2.12889234559305e-85
AKAP12	0.612392821299747	2.07722717316206e-49
AKAP13	-0.530321423118702	3.13861795868088e-35
AKAP14	0.324276055255362	6.77412739139468e-13
AKAP2	-0.104402268716486	0.024053431024026
AKAP3	-0.452351690564747	6.19884004689828e-25
AKAP4	-0.0862583709586112	0.0625275366282828
AKAP5	0.378653862691419	2.27905409672404e-17
AKAP6	0.667375158132983	1.65833185490891e-61
AKAP7	0.573846458560107	2.9866068663498e-42
AKAP8	-0.231167997373423	4.40040909976765e-07
AKAP8L	-0.106441381163664	0.0214146845880374
AKAP9	0.208003636405224	5.82568299120371e-06
AKNA	-0.343582991757806	2.19312144210377e-14
AKR1A1	0.0995871713138948	0.0314225041746262
AKR1B1	0.272876407030894	2.03165865593202e-09
AKR1B10	-0.263736986401543	7.16971989820653e-09
AKR1C1	-0.262281781765696	8.72588892162954e-09
AKR1C2	-0.0542504909136958	0.241967587918907
AKR1C3	-0.388234842854281	3.00178532598508e-18
AKR1C4	0.249564749002812	4.61860372660241e-08
AKR1CL1	0.359602994011705	1.05653057743585e-15
AKR1CL2	0.119180217867831	0.00994322184917231
AKR1D1	0.0837701088348713	0.0705106950222756
AKR7A2	-0.475220213428609	1.10115265407219e-27
AKR7A3	-0.216179387942637	2.41682417632713e-06
AKT1	-0.739405928353188	6.35774397044275e-82
AKT1S1	-0.688790612842862	5.95653479114568e-67
AKT2	-0.411117074665171	1.79762222545239e-20
AKT3	-0.524287851896163	2.46377869113216e-34
ALAD	0.546659156997129	9.57488821568123e-38
ALAS1	0.71617081515927	1.21106623978295e-74
ALAS2	-0.333036323235395	1.47179324604945e-13
ALB	0.118561217992605	0.0103380116109008
ALCAM	0.430735894534855	1.61366737646054e-22
ALDH16A1	-0.101953936636866	0.0275889609282556
ALDH18A1	0.363610356942173	4.81453232094779e-16
ALDH1A1	0.37496144228233	4.89059964966766e-17
ALDH1A2	-0.185407825469002	5.55491446939725e-05
ALDH1A3	0.450688806796315	9.6456823053845e-25
ALDH1B1	0.561116997931721	4.33266924382686e-40
ALDH1L1	-0.496866062862636	1.73949159006331e-30
ALDH1L2	0.39408444278855	8.42358158663827e-19
ALDH2	-0.348930436553676	8.12294235544101e-15
ALDH3A1	-0.622828938625286	1.60597413156188e-51
ALDH3A2	-0.0775388440308165	0.0941977399893481
ALDH3B1	-0.602622718331319	1.67610149556911e-47
ALDH3B2	-0.0973312838321454	0.0354915998288058
ALDH4A1	-0.608519317912488	1.20615157106687e-48
ALDH5A1	0.166869596899228	0.000292510800085556
ALDH6A1	-0.527636955694324	7.89047042720972e-35
ALDH7A1	-0.301733044250231	2.75972840706696e-11
ALDH8A1	0.0826026672462612	0.0745336640816907
ALDH9A1	-0.563070657680999	2.04677429772606e-40
ALDOA	NA	1.87215177999278e-17
ALDOAP2	0.235515518617756	2.62590630702221e-07
ALDOB	0.0535355602480863	0.248237504010576
ALDOC	NA	9.17837304942324e-15
ALG1	0.254668273644798	2.39196173949004e-08
ALG10	0.452983067281208	5.23751215379284e-25
ALG11	-0.259263353123372	1.30651438525705e-08
ALG12	-0.611959109362613	2.53247331449867e-49
ALG14	0.491809857753809	8.18083300279399e-30
ALG2	-0.0370340803986	0.42461382587721
ALG3	-0.370829942915232	1.13608085187683e-16
ALG5	0.49627515475447	2.0872819808794e-30
ALG6	-0.0200511595636841	0.665602291750012
ALG8	0.178255469281791	0.000107560999238801
ALG9	0.0128136836299098	0.782413437864387
ALK	-0.0107124035787902	0.817405526049325
ALKBH1	0.385798587381241	5.05818267101572e-18
ALKBH2	0.439459004064141	1.79395955932699e-23
ALKBH3	0.37727471667367	3.03464482037407e-17
ALKBH4	-0.32401197652202	7.08777640908282e-13
ALKBH5	-0.186119938171997	5.19404817346117e-05
ALKBH6	0.358494788413485	1.31047190687537e-15
ALKBH7	-0.667268668317787	1.76040466391089e-61
ALKBH8	0.0398853536516233	0.389809946066667
ALLC	-0.357364118332701	1.63114932776383e-15
ALMS1	-0.0213428596540852	0.645487909300222
ALOX12	-0.630015560774408	5.06364491120659e-53
ALOX12B	0.00593819926142329	0.898162590890094
ALOX12P2	-0.283945562842085	4.13770925410891e-10
ALOX15	0.0587526983897868	0.205030561735931
ALOX15B	-0.320870293198936	1.21030010035347e-12
ALOX5	-0.287900930110342	2.30309415304752e-10
ALOX5AP	-0.1456617442259	0.00159844533306471
ALOXE3	-0.519786325923878	1.11594715005337e-33
ALPI	-0.263523816220227	7.37956931104129e-09
ALPK1	-0.105411499775148	0.0227142283276402
ALPK2	0.10061832049487	0.029699655527814
ALPK3	-0.644699664927749	3.24295709012055e-56
ALPL	-0.670451742312473	2.92107522070111e-62
ALPP	-0.58532152731566	2.77987978790743e-44
ALPPL2	-0.710980574452981	4.07599283191777e-73
ALS2	0.605555202970066	4.55934545795912e-48
ALS2CL	-0.595661006362965	3.49430606174099e-46
ALS2CR10	0.0692447694617935	0.135129684968392
ALS2CR11	-0.650744910273993	1.39505879154093e-57
ALS2CR12	0.13577213460868	0.00328401154810249
ALS2CR13	0.567263674876972	4.02454598345775e-41
ALS2CR14	-0.676332931824786	9.96304818844934e-64
ALS2CR15	0.494973580491036	3.11457288425671e-30
ALS2CR16	-0.39712932584429	4.30371826770891e-19
ALS2CR19	-0.53088682262959	2.58200207949863e-35
ALS2CR2	0.309588757209098	7.85731117272485e-12
ALS2CR4	0.222712849125128	1.16703663848472e-06
ALS2CR7	0.0116915118864685	0.801050946666134
ALS2CR8	0.452848257079627	5.42955515583091e-25
ALX3	-0.497966606622209	1.23759977794983e-30
ALX4	-0.715518957896807	1.89162474178119e-74
AMAC1	-0.21157098483818	3.98530909179468e-06
AMAC1L2	-0.396231939118354	5.24944845295775e-19
AMACR	0.221962601808655	1.27022759763961e-06
AMBN	0.150519896494934	0.00110374962499423
AMBP	0.07971696604156	0.0852833318826223
AMD1	0.364546954491524	4.00022931466335e-16
AMDHD1	0.558483149365738	1.18147929256291e-39
AMDHD2	-0.0211765240749892	0.648064032347984
AMELX	-0.174880142348198	0.000145648519831136
AMELY	0.134898893817182	0.0034920284365955
AMFR	0.349744359261472	6.97160606027452e-15
AMH	-0.442983295305226	7.25232943944544e-24
AMHR2	-0.58687725535318	1.45344277692713e-44
AMICA1	-0.509473543458405	3.26731626690921e-32
AMID	-0.168687574200905	0.000250376767429406
AMIGO1	0.0983853807153349	0.0335376297870982
AMIGO2	0.378059737209766	2.57868124110597e-17
AMIGO3	-0.534553699669945	7.21453591083457e-36
AMMECR1	0.308889094196655	8.80096921838197e-12
AMN	0.670592160116786	2.69716158344387e-62
AMOT	-0.166587129485773	0.000299623033221564
AMOTL1	-0.149280853177422	0.00121434834819936
AMOTL2	-0.51684411531926	2.95915408436905e-33
AMPD1	-0.0803065974395386	0.082990827942903
AMPD2	-0.190073900675141	3.56080653986172e-05
AMPD3	0.162664013054968	0.000416642457112386
AMPH	0.589339307553792	5.1710456757883e-45
AMT	-0.593237144831254	9.88788331719932e-46
AMY1A	0.312830406176548	4.62757990707387e-12
AMY1B	0.0786830794098257	0.0894260993862079
AMY2A	0.118933193149833	0.0100991367096907
AMY2B	0.366322047193685	2.81092608789455e-16
ANAPC1	0.677415282617184	5.30462421996945e-64
ANAPC10	0.698285769056122	1.60879800067568e-69
ANAPC11	0.571308936792735	8.1961129365068e-42
ANAPC13	-0.0325820125756529	0.482428009803766
ANAPC2	-0.685551659037953	4.25247803988882e-66
ANAPC4	0.134525462696887	0.00358457763283731
ANAPC5	0.238601961178494	1.80899529197927e-07
ANAPC7	0.692006118137016	8.24799263652106e-68
ANG	-0.466012062161415	1.49393948428712e-26
ANGEL1	-0.107585931013414	0.0200466229178133
ANGEL2	-0.20099269874822	1.20550193900666e-05
ANGPT1	-0.403555613366619	1.01934987920291e-19
ANGPT2	-0.325350807474985	5.63191904688515e-13
ANGPT4	-0.619289396564659	8.52854822882519e-51
ANGPTL1	-0.288007050812763	2.26688792215643e-10
ANGPTL2	-0.120677747507764	0.0090429646446747
ANGPTL3	-0.205520121886877	7.55901182908753e-06
ANGPTL4	-0.434793564043172	5.85444192150706e-23
ANGPTL5	-0.142163827405919	0.00207272763031748
ANGPTL6	0.250641303889988	4.02485559511704e-08
ANGPTL7	0.00220547197741334	0.962088444511678
ANK1	-0.120889014365237	0.00892197885827469
ANK2	0.720000331730168	8.59594683540973e-76
ANK3	0.653304960180519	3.60174374247435e-58
ANKDD1A	-0.0505028159834554	0.276089790565241
ANKFN1	-0.636493107881328	2.07524495452441e-54
ANKFY1	-0.19844093325477	1.56109137609172e-05
ANKH	0.442238270870324	8.79044233762199e-24
ANKHD1	-0.171525005176656	0.000195787753955213
ANKIB1	0.0728999589152879	0.115660172374993
ANKK1	-0.296200386983639	6.53704848951873e-11
ANKMY1	-0.229784602682625	5.17514048204219e-07
ANKMY2	-0.121406936006643	0.00863145735796142
ANKRA2	0.333912805212066	1.25989604923525e-13
ANKRD1	0.150751680308577	0.00108412096865495
ANKRD10	0.155087245145796	0.000771422284052483
ANKRD11	-0.298458550425611	4.60773402320555e-11
ANKRD12	0.305275782015649	1.57339605988595e-11
ANKRD13	-0.46372284310045	2.82218276934871e-26
ANKRD13B	-0.648434678175735	4.68191361864824e-57
ANKRD13C	0.639404137127668	4.81607633641353e-55
ANKRD13D	-0.491098054559316	1.01521155986079e-29
ANKRD15	-0.504034416716635	1.85244968401418e-31
ANKRD16	-0.161197425987427	0.000470404793459
ANKRD17	0.435110918583413	5.40500228308589e-23
ANKRD18A	0.478819692125214	3.88808095611829e-28
ANKRD19	0.610875758436476	4.14888406426141e-49
ANKRD2	0.174967413967741	0.000144521508126487
ANKRD20A1	0.43936730629682	1.83647717488959e-23
ANKRD20B	0.484491815090089	7.35058395123501e-29
ANKRD21	0.0784964995256519	0.0901906516983468
ANKRD22	-0.277429521611676	1.06488126311258e-09
ANKRD23	-0.439035002864623	1.99905680559497e-23
ANKRD24	0.0970931832873816	0.0359461271967591
ANKRD25	-0.589201236466321	5.4808751922717e-45
ANKRD26	0.719367765555009	1.33471663851981e-75
ANKRD27	0.228384890387975	6.09162894115275e-07
ANKRD28	0.48541383510553	5.59044841834439e-29
ANKRD29	0.248330819477785	5.40340674840911e-08
ANKRD30A	-0.373346121188963	6.80931118478132e-17
ANKRD30B	0.249585723420343	4.60626620722851e-08
ANKRD31	-0.0427509847059734	0.356631772643338
ANKRD32	0.669365275660378	5.40618737710562e-62
ANKRD33	-0.694836098367302	1.41663531774569e-68
ANKRD34	-0.0437567998299738	0.34541997578817
ANKRD35	-0.702458638872506	1.11037599315633e-70
ANKRD36	0.00692394784160561	0.881373276396629
ANKRD37	0.0489522654896915	0.291121135147969
ANKRD38	0.0991211034937042	0.0322288311510708
ANKRD39	0.607893200713255	1.59917436493032e-48
ANKRD40	-0.638546058049249	7.41991204568689e-55
ANKRD41	-0.119142564510163	0.0099668486340301
ANKRD42	0.597297255727193	1.72278661414391e-46
ANKRD43	0.244243819785928	9.03309133481546e-08
ANKRD44	0.0184626558577003	0.69066996599207
ANKRD45	-0.124054378706643	0.00727409470262606
ANKRD46	0.487110957933445	3.37048204699676e-29
ANKRD47	-0.616263106087188	3.49593845597324e-50
ANKRD49	0.0524638811588296	0.257846803692547
ANKRD5	0.550419103619276	2.41221346523079e-38
ANKRD50	0.689413224952043	4.07016628181514e-67
ANKRD52	-0.0422594916945345	0.362192634730064
ANKRD53	-0.210975137074347	4.24815062030828e-06
ANKRD6	0.62213654250818	2.23007315135814e-51
ANKRD7	-0.0413555955720487	0.37255996700033
ANKRD9	-0.463851490105895	2.72342765635407e-26
ANKS1A	-0.438876927738357	2.08130298467374e-23
ANKS1B	0.463645371317448	2.88335188075102e-26
ANKS3	-0.418365955472388	3.26593705079187e-21
ANKS4B	-0.495349148700284	2.77536550913655e-30
ANKS6	0.125603327743959	0.0065716067184949
ANKZF1	-0.560792220702436	4.90555760118575e-40
ANLN	0.180838000394643	8.49754483072584e-05
ANP32A	0.122485394237296	0.00805341132148492
ANP32B	-0.518806829545665	1.5456064927782e-33
ANP32C	-0.0054098133948995	0.90718131473986
ANP32D	0.0725234795664024	0.11755782099762
ANP32E	0.036036005132557	0.437211862264254
ANPEP	-0.66062951252514	6.94969926090496e-60
ANTXR1	-0.507405839613459	6.34242326557743e-32
ANTXR2	-0.497129479833524	1.60355891147086e-30
ANTXRL	-0.0552447334152891	0.233434034862009
ANUBL1	-0.358628847516265	1.27682375786044e-15
ANXA1	-0.15613028735281	0.000709846594545339
ANXA10	-0.0732053666978262	0.114138465698849
ANXA11	0.48506193604513	6.20667885085902e-29
ANXA13	-0.370364374141441	1.24833131203188e-16
ANXA2	-0.303918103210428	1.95320371246145e-11
ANXA2P1	-0.396006667823096	5.5173272898901e-19
ANXA2P2	-0.339232018266696	4.85258465715969e-14
ANXA2P3	0.0458841088363447	0.322453872913363
ANXA3	-0.436081113905473	4.23173053172484e-23
ANXA4	-0.0524604174526887	0.257878272546658
ANXA5	-0.485281491348944	5.81476012599029e-29
ANXA6	0.561403601557124	3.88250838523093e-40
ANXA7	0.46437567011612	2.35514368635033e-26
ANXA8	-0.354606712989294	2.77171626301904e-15
ANXA9	-0.423812856478453	8.82037991494975e-22
AOAH	-0.364949079710632	3.69364043667609e-16
AOC2	-0.41357506496529	1.01287946514965e-20
AOC3	-0.477197535842392	6.22514750048608e-28
AOF1	-0.452453217599678	6.03326393424163e-25
AOF2	-0.126630524889993	0.0061399214845892
AOX1	-0.37547895568598	4.39683564952821e-17
AOX2	-0.164896982018597	0.000345665141774445
AP1B1	-0.369103581977165	1.60995370063353e-16
AP1G1	0.380400455640736	1.58277167171903e-17
AP1G2	-0.547940858963236	5.99641568232444e-38
AP1GBP1	-0.0127973947697181	0.782683109823557
AP1M1	-0.406615684239554	5.07749289274943e-20
AP1M2	-0.167923381967315	0.000267345019417786
AP1S1	0.353828454328125	3.21611179902068e-15
AP1S2	0.737913795576543	1.96802737247038e-81
AP1S3	0.61767523551387	1.81343053448857e-50
AP2A1	-0.285163551053387	3.45804748347502e-10
AP2A2	0.442594340964812	8.01887349214871e-24
AP2B1	0.125042937710736	0.00681841053039031
AP2M1	0.24336095774405	1.00815212418751e-07
AP2S1	0.0926729791348386	0.0453253879301533
AP3B1	-0.625681636709156	4.1163296100951e-52
AP3B2	0.597306026162117	1.71624977033073e-46
AP3D1	0.369921915931683	1.36507913207349e-16
AP3M1	-0.142689188379174	0.00199411849250377
AP3M2	0.560589670724554	5.30022048970087e-40
AP3S1	0.680178417690946	1.04826378075804e-64
AP3S2	0.0971728731863886	0.0357934536311805
AP4B1	-0.290802664399112	1.48971737173479e-10
AP4E1	0.00536688329039787	0.907914604887973
AP4M1	0.0723760439707524	0.118307575156306
AP4S1	-0.347329564695527	1.09575503928488e-14
APAF1	0.282350783303685	5.22670877441845e-10
APBA1	-0.562317378899488	2.73465050133483e-40
APBA2	0.164856508469808	0.000346844586039498
APBA2BP	-0.06955844366311	0.133365729519748
APBA3	-0.449659284508629	1.26674686174244e-24
APBB1	0.239634464577386	1.59514567957721e-07
APBB1IP	-0.299696051039269	3.7991273108103e-11
APBB2	0.495385696102456	2.74437617055523e-30
APBB3	0.208873458721943	5.31379243099326e-06
APC	0.498529326160046	1.03939200221367e-30
APC2	-0.360254040773631	9.30583965902268e-16
APCDD1	-0.689678904667065	3.45870406864327e-67
APCS	0.0479515222166023	0.301108584847346
APEH	0.0879725701722186	0.0574734272635119
APEX1	0.505643039146756	1.11247756225547e-31
APEX2	-0.302449130774888	2.46494822053078e-11
APH1A	-0.720725152407567	5.18416244979368e-76
APH1B	-0.241623853996516	1.24975116369776e-07
API5	0.462609626991604	3.83858618657346e-26
APIP	-0.146013532024379	0.00155672700094374
APITD1	0.305914693732076	1.42061549090321e-11
APLN	-0.516028229016608	3.87152853761098e-33
APLP1	-0.221223779137272	1.38036266071051e-06
APLP2	-0.332285472544323	1.68077947884873e-13
APOA1	-0.0875681438697392	0.0586342346025734
APOA1BP	0.0829355024016533	0.0733681210503774
APOA2	-0.703056144048074	7.54333053727127e-71
APOA4	0.112750074652768	0.0147770348298385
APOA5	0.449620191932203	1.27990018163147e-24
APOB	-0.296882508683424	5.88354294364293e-11
APOBEC1	0.194793958373586	2.24593263964091e-05
APOBEC2	-0.560750169575205	4.9850220658108e-40
APOBEC3A	-0.348749759037029	8.40277339615136e-15
APOBEC3B	-0.368861087105618	1.6904709025702e-16
APOBEC3C	-0.479817392193313	2.90715178069804e-28
APOBEC3D	-0.439695013715214	1.68894563485131e-23
APOBEC3F	-0.341320999635527	3.31932635935033e-14
APOBEC3G	-0.381642552527181	1.21965083977301e-17
APOBEC4	-0.0933735042490098	0.043714426029694
APOC1	-0.184618227594465	5.98267896404321e-05
APOC2	0.0857736149091765	0.0640214703344818
APOC3	0.0114305411100725	0.805401912697401
APOC4	-0.345950627558655	1.41610847112955e-14
APOD	-0.636299400145026	2.28581198288117e-54
APOE	-0.478869358069657	3.83229957333054e-28
APOF	0.226982014983507	7.16560918233048e-07
APOH	-0.0630200055976359	0.173964208562929
APOL1	-0.314968016843067	3.25235123408521e-12
APOL2	0.211831497554582	3.87533894226888e-06
APOL3	-0.290737774112162	1.504383829815e-10
APOL4	-0.381911384933669	1.15259072765839e-17
APOL5	0.164607482084425	0.000354184456559162
APOLD1	-0.515185657300846	5.10603728768712e-33
APOM	-0.419183077689447	2.68769281774909e-21
APP	0.676977457234514	6.84741367508824e-64
APPBP1	0.708579813688033	2.01924368554638e-72
APPBP2	0.326192798842995	4.87085757144356e-13
APRIN	0.663944819793768	1.12185932951762e-60
APRT	-0.386348800196707	4.49759310718834e-18
APTX	0.282607838454833	5.03403924059001e-10
APXL	0.315187324702188	3.13627956830363e-12
AQP1	-0.0769958385527675	0.0965322701934578
AQP10	-0.623476863617084	1.18029691558627e-51
AQP11	0.661964645805515	3.34363630491533e-60
AQP12A	-0.265231060457619	5.8529939432018e-09
AQP12B	-0.047076364798263	0.31002701066841
AQP2	-0.230072367845308	5.00389579697465e-07
AQP3	-0.492224385398072	7.21264127393592e-30
AQP4	-0.259755671896384	1.22369226158599e-08
AQP5	-0.58923177257549	5.41080458265457e-45
AQP6	-0.503545245333115	2.16200387392755e-31
AQP7	-0.560836843850425	4.82260550785976e-40
AQP7P1	-0.335981455643551	8.71240732758727e-14
AQP8	-0.196142362920042	1.96484822296587e-05
AQP9	0.196245348372163	1.94481253179857e-05
AQR	0.696195519438838	6.03338093198679e-69
AR	-0.322013819134547	9.96832029442743e-13
ARAF	-0.74680627648047	2.08328265997618e-84
ARC	0.149596582100185	0.00118523635461466
ARCN1	0.69881312234279	1.15049418565569e-69
ARD1A	0.119305611936238	0.00986489757259996
AREG	-0.0876712732856793	0.0583363987075978
ARF1	0.590598821158401	3.03727432056333e-45
ARF1P1	0.634389656293034	5.90510157960795e-54
ARF2	0.758729967777599	1.34292571405196e-88
ARF3	0.401869972744848	1.49182966837739e-19
ARF4	0.762170798765314	7.46574545955454e-90
ARF4P3	-0.111310451119508	0.0161072961283862
ARF5	0.379439427888871	1.9348961259862e-17
ARF6	0.616874180849953	2.6326027209536e-50
ARFGAP1	-0.687408338100301	1.38251771871266e-66
ARFGAP3	0.381808940606277	1.17770647919888e-17
ARFGEF1	0.7707120337954	4.60780205544522e-93
ARFGEF2	0.107352675802013	0.0203190914081359
ARFIP1	0.216026454434414	2.45770701866545e-06
ARFIP2	0.163721935300689	0.000381474707211899
ARFRP1	0.317983105278239	1.96822579440499e-12
ARG1	-0.310363123717995	6.92797053292251e-12
ARG2	0.267619910674315	4.22028434597713e-09
ARGFX	-0.755924515697589	1.36704376986667e-87
ARHGAP1	-0.230154281952151	4.95615451378241e-07
ARHGAP10	-0.471484768361793	3.201878549181e-27
ARHGAP11A	0.189845460025302	3.64009594455545e-05
ARHGAP12	0.539714474949619	1.16755712589155e-36
ARHGAP15	-0.159177670436888	0.000555050616094194
ARHGAP17	-0.531449927040376	2.12500455413791e-35
ARHGAP18	-0.244414866657056	8.84251249862674e-08
ARHGAP19	0.180367329917023	8.87267830808993e-05
ARHGAP20	0.686614475493155	2.23749115060495e-66
ARHGAP21	0.11137350726951	0.016046903674583
ARHGAP22	-0.332997648159532	1.48190661664353e-13
ARHGAP23	-0.255235817895015	2.22121531025583e-08
ARHGAP24	NA	0.112565486081884
ARHGAP25	-0.369770617141976	1.40741233817993e-16
ARHGAP26	0.0511769200534828	0.26972239965653
ARHGAP27	-0.023432425126796	0.613494732280298
ARHGAP28	-0.295325277394078	7.47978817476631e-11
ARHGAP29	-0.404529552891161	8.17201761176876e-20
ARHGAP30	-0.478654529684073	4.07941644056522e-28
ARHGAP4	-0.434792096468904	5.85660367542873e-23
ARHGAP5	0.22292872104904	1.13886693890981e-06
ARHGAP6	-0.453365792677594	4.72810877643261e-25
ARHGAP9	-0.379240894644241	2.01671231284906e-17
ARHGDIA	-0.541209723402161	6.84786172041282e-37
ARHGDIB	-0.483687623741397	9.32633782553407e-29
ARHGDIG	0.10602101963453	0.0219371053785178
ARHGEF1	-0.778992161025811	2.60672177547281e-96
ARHGEF10	-0.0584171097757544	0.207634182027675
ARHGEF10L	-0.603309652878689	1.23703348817357e-47
ARHGEF11	-0.720356278297637	6.707050728187e-76
ARHGEF12	0.223137514970535	1.11224206398156e-06
ARHGEF15	-0.527246385179174	9.01685974073484e-35
ARHGEF16	-0.471158902025729	3.51215796082161e-27
ARHGEF17	-0.344172798280974	1.96739067147835e-14
ARHGEF18	-0.150888635955748	0.00107267462704923
ARHGEF19	-0.702146827731232	1.35808371383746e-70
ARHGEF2	-0.320603669460474	1.26616498296582e-12
ARHGEF3	0.62505133801639	5.56760861373947e-52
ARHGEF4	0.0931851063328731	0.0441428638422409
ARHGEF5	-0.504337380257355	1.68317030209919e-31
ARHGEF6	-0.543986365808945	2.52438972750151e-37
ARHGEF7	0.658292419109555	2.47890913089586e-59
ARHGEF9	0.689169780331599	4.72418630889066e-67
ARID1A	-0.444848808606383	4.4710242500823e-24
ARID1B	-0.297474221156604	5.36859924712014e-11
ARID2	0.322517838648818	9.14882126694145e-13
ARID3A	-0.217221322383054	2.15512170296821e-06
ARID3B	-0.44005585762408	1.54000623738427e-23
ARID3C	-0.381096994631369	1.36775286789511e-17
ARID4A	0.419166975901347	2.69804697556209e-21
ARID4B	0.126154674092452	0.00633663166542377
ARID5A	-0.611743112396563	2.79482841297969e-49
ARID5B	0.482371477928721	1.37508373388164e-28
ARIH1	0.784239841718566	1.92372842383223e-98
ARIH2	0.140364769347217	0.00236386737370391
ARL1	0.714759826865453	3.17458665303668e-74
ARL10	0.559775303757584	7.23060385197151e-40
ARL11	-0.652016493647131	7.13188651017557e-58
ARL13A	0.00686989092902191	0.882292670575441
ARL13B	-0.0572395911496754	0.216958754079304
ARL14	0.0297196071745596	0.521739398393129
ARL15	0.553286058112578	8.33236849073626e-39
ARL17P1	-0.278473471810316	9.16739739556233e-10
ARL2	0.228063907160328	6.32278574461309e-07
ARL2BP	0.755759264694266	1.56572100421102e-87
ARL3	0.198491027767964	1.55323885101534e-05
ARL4A	0.215714440217881	2.54317771494627e-06
ARL4C	0.700797088939584	3.23734140650964e-70
ARL4D	0.0898384700972455	0.0523617692148262
ARL4P	NA	4.34468000277517e-07
ARL5A	0.42122437649573	1.64797759483581e-21
ARL5B	0.207652876756313	6.04513690408167e-06
ARL5C	0.395478488436063	6.19931044020121e-19
ARL6	0.775814103253319	4.77480228324848e-95
ARL6IP	0.598541981190533	1.00324689327557e-46
ARL6IP2	0.64001881952776	3.53072002810746e-55
ARL6IP4	-0.692389341874488	6.50521541082974e-68
ARL6IP5	0.417092449534561	4.42020206987701e-21
ARL6IP6	-0.147409059327246	0.00140089058141548
ARL8A	-0.439238795950877	1.89774203764049e-23
ARL8B	0.748346701226753	6.17544034398539e-85
ARL9	0.493108480614016	5.51029176412373e-30
ARMC1	0.721187978544797	3.75043018955333e-76
ARMC2	0.078144596844753	0.0916469156517142
ARMC3	-0.486249840362726	4.35861711166157e-29
ARMC4	-0.169949915921319	0.000224535232258137
ARMC5	-0.552270933715477	1.21545364944741e-38
ARMC6	-0.101144182895104	0.0288526583961226
ARMC7	-0.119692955944417	0.00962640208691989
ARMC8	0.495832577529471	2.39203960651665e-30
ARMC9	0.644045214181679	4.53951491818397e-56
ARMCX1	0.686537725132261	2.34390808366043e-66
ARMCX2	0.694975238837636	1.29840876805168e-68
ARMCX3	0.767724615242404	6.33529878974405e-92
ARMCX4	0.470482416671331	4.25428031726746e-27
ARMCX5	0.487400418604664	3.09092130881325e-29
ARMCX6	-0.103519106278349	0.0252808023373018
ARMET	0.434089216444338	6.98789362992591e-23
ARMETL1	0.146789227205562	0.00146824607636885
ARNT	-0.41921146355949	2.66953478389951e-21
ARNT2	0.579726728250299	2.78216255026088e-43
ARNTL	0.299796686448476	3.73982454772664e-11
ARNTL2	0.473780234680811	1.66425677735644e-27
ARPC1A	0.784658028425307	1.29324314459903e-98
ARPC1B	-0.311077410016223	6.1664835743972e-12
ARPC2	0.718207642480433	2.98188368550659e-75
ARPC3	0.732129821878999	1.4620355611951e-79
ARPC4	-0.442525449535094	8.16274564383838e-24
ARPC5	0.601995963664187	2.2099540787624e-47
ARPC5L	0.630478416081194	4.04033712798939e-53
ARR3	0.255422829244683	2.16758173883439e-08
ARRB1	-0.104818463955128	0.0234931078773582
ARRB2	-0.215181278792384	2.69584846053314e-06
ARRDC1	-0.660416488325214	7.80751190689106e-60
ARRDC2	-0.556047787403112	2.96358865966433e-39
ARRDC3	-0.102090045916846	0.0273812895608353
ARRDC4	-0.0402437218454387	0.385561301667207
ARSA	-0.454738162267059	3.27251308714852e-25
ARSB	-0.0185200177278278	0.689758641307807
ARSD	-0.601134497616614	3.22851445629277e-47
ARSE	-0.407515062249475	4.1313804442161e-20
ARSF	0.126296045720532	0.0062776083895404
ARSG	-0.339333249362443	4.76441578284782e-14
ARSH	-0.702619234714837	1.00087942818703e-70
ARSI	-0.47265288567268	2.29645262902775e-27
ARSJ	0.274223472569653	1.68029928455038e-09
ARSK	0.407685925012916	3.9723827203435e-20
ART1	0.0628252461815217	0.175301054223114
ART3	0.428650865613863	2.702556133244e-22
ART4	-0.0987179363973229	0.0329405282713631
ART5	-0.338459458853284	5.58022324827998e-14
ARTN	0.120001874728447	0.00943988184202654
ARV1	-0.0577518383641005	0.21286609883437
ARVCF	-0.486772687702586	3.72899295326724e-29
ARX	-0.471050925651789	3.62138469072558e-27
AS3MT	0.278437800062132	9.21453658599302e-10
ASAH1	0.0876171694905622	0.0584924929060139
ASAH2	0.494200682129698	3.94695285644794e-30
ASAH3	-0.584378401267921	4.11167101536962e-44
ASAH3L	-0.474081277251447	1.52683068922452e-27
ASAHL	0.0674634181820375	0.145489821961696
ASB1	0.144658288413971	0.00172314505413532
ASB10	-0.750876037446364	8.22583670771107e-86
ASB11	-0.465604418768324	1.67370203762679e-26
ASB12	-0.232599454201779	3.71665365324927e-07
ASB13	0.300651675798057	3.27110919395606e-11
ASB14	0.420777778731435	1.83463916251124e-21
ASB15	-0.175417924865675	0.000138832725526784
ASB16	-0.758889727888258	1.17557414038802e-88
ASB17	0.0599210965862232	0.196150389022057
ASB2	0.452321870332102	6.24831963957762e-25
ASB3	0.2204660792313	1.50279172401862e-06
ASB4	-0.338886559522357	5.16567558750839e-14
ASB5	0.115953525770798	0.0121580027350982
ASB6	0.584284750126481	4.27433009964991e-44
ASB7	0.645047410813896	2.71132409772126e-56
ASB8	0.677277220762207	5.74959499917751e-64
ASB9	-0.230663205025178	4.66920919247136e-07
ASCC1	0.218245354933841	1.92448743582049e-06
ASCC2	-0.510179461602943	2.6025173544856e-32
ASCC3	0.227717841966926	6.58143990087975e-07
ASCC3L1	-0.205165317453969	7.84357228675936e-06
ASCL1	-0.365880715926442	3.0692791668441e-16
ASCL2	-0.297394469855692	5.43535091066624e-11
ASCL3	-0.561281164468662	4.06884576280326e-40
ASCL4	-0.0780027691439528	0.0922391348710243
ASF1A	-0.160344828321629	0.000504555612363985
ASF1B	0.20985943407548	4.78547334255588e-06
ASGR1	0.286163970559237	2.98222517617786e-10
ASGR2	-0.306327358891743	1.32973949971378e-11
ASH1L	0.53836916569201	1.88267464675472e-36
ASH2L	0.603669818331397	1.05459860634196e-47
ASIP	-0.578514158520757	4.55673548240013e-43
ASL	0.276473613025343	1.22076064798327e-09
ASMT	0.125710203256776	0.00652545690516989
ASMTL	0.0562759567954451	0.224810114836178
ASNA1	0.428747841953694	2.63871556676957e-22
ASNS	0.781122308568413	3.61254103008302e-97
ASNSD1	0.742851938691859	4.53938765225034e-83
ASPA	0.112552394891019	0.0149537849861317
ASPH	-0.38425086194349	7.03040919486541e-18
ASPHD1	0.150506622272141	0.00110488361185797
ASPHD2	0.685063813661928	5.70494979469822e-66
ASPM	0.0760099656677321	0.100888535368767
ASPN	-0.138240633527395	0.00275539566645676
ASPSCR1	-0.618344267978319	1.3272071263497e-50
ASRGL1	-0.319585923742595	1.50354980272228e-12
ASS	-0.249276599387323	4.79136512387479e-08
ASTE1	-0.0572174256831511	0.21713711244149
ASTL	-0.273638726155548	1.82489893985351e-09
ASTN	0.453913124010474	4.08357069475381e-25
ASTN2	-0.277942647457442	9.8937107841817e-10
ASXL1	-0.574847766246896	2.00041733525546e-42
ASXL2	-0.0219395041675101	0.636282380591699
ASZ1	-0.143342560880025	0.00190016304028406
ATAD1	0.644378032717136	3.82623510603347e-56
ATAD2	0.669126822036337	6.1860863550252e-62
ATAD3A	-0.482982267080858	1.14859994505799e-28
ATAD3B	0.180820134409498	8.51150733129913e-05
ATAD3C	-0.367756175876778	2.11033625683027e-16
ATAD4	0.0179651866318975	0.698592031225112
ATBF1	-0.626967432457555	2.21827309420236e-52
ATCAY	0.504549430446817	1.57388775651934e-31
ATE1	0.539285740874566	1.35989854086453e-36
ATF1	0.264241420979512	6.69592277830305e-09
ATF2	0.734792467007523	2.04074214781551e-80
ATF3	-0.00376114491217466	0.935393050584329
ATF4	0.302736380370006	2.35554107261901e-11
ATF5	0.253674835667252	2.72187121768674e-08
ATF6	0.407976203199726	3.71597168614271e-20
ATF7	-0.555721123232502	3.350732769985e-39
ATF7IP	0.142320812944262	0.00204894625192088
ATF7IP2	0.574166597805116	2.62780578251383e-42
ATG10	0.161261058393755	0.000467944199305154
ATG12	0.673993338032122	3.85576809494306e-63
ATG16L1	0.521085540805088	7.23277345064525e-34
ATG16L2	-0.703959041916654	4.19795319712591e-71
ATG3	0.146276779854128	0.00152616492941431
ATG4A	0.432814510051045	9.61589906623436e-23
ATG4B	-0.0204790482190555	0.658911689284227
ATG4C	0.320909264582558	1.20233915599428e-12
ATG4D	-0.0873088955727894	0.0593885017480602
ATG5	0.669970510049143	3.83795905800058e-62
ATG7	0.599650346690178	6.1864616896894e-47
ATG9A	-0.165223858739348	0.000336275745426504
ATG9B	-0.589378687859295	5.08590517776343e-45
ATHL1	-0.624197032183422	8.37455882867958e-52
ATIC	-0.139078153875107	0.00259446331319309
ATM	0.00376436387829308	0.935337877663497
ATN1	-0.741595339028482	1.19432255749213e-82
ATOH1	-0.532384668273634	1.53666737224699e-35
ATOH7	0.594628653393203	5.44794166820285e-46
ATOH8	-0.648423293871493	4.70980853515011e-57
ATOX1	-0.0747983449979388	0.106454550251584
ATP10A	-0.243461009754977	9.95705209139751e-08
ATP10B	-0.121120959612609	0.00879081265286861
ATP10D	-0.0111601008339355	0.809917100350553
ATP11A	0.29690155261287	5.86624389667874e-11
ATP11B	0.523615119327454	3.09220881881958e-34
ATP11C	-0.539473548702306	1.27205749317591e-36
ATP12A	0.125106832516782	0.00678985703012508
ATP13A1	-0.400641650747675	1.9663010859643e-19
ATP13A2	-0.396028707520988	5.49053595761743e-19
ATP13A3	0.131957941924695	0.00428348208398622
ATP13A4	0.0674027641585078	0.145852963712419
ATP13A5	-0.289997603694501	1.68195436638352e-10
ATP1A1	0.581307939019116	1.4575355424897e-43
ATP1A2	-0.53614116974575	4.13397518798107e-36
ATP1A3	0.709779315891777	9.09605886033995e-73
ATP1A4	-0.286966837067027	2.64704362273098e-10
ATP1B1	0.687805132410098	1.08619903664673e-66
ATP1B2	-0.689671455602772	3.47453491668145e-67
ATP1B3	-0.108830475428285	0.0186459361144225
ATP1B4	0.207303713343124	6.27141011315039e-06
ATP2A1	-0.557011398765292	2.06149538367609e-39
ATP2A2	0.721978599631233	2.15399790195361e-76
ATP2A3	-0.453042324598625	5.15523484341026e-25
ATP2B1	0.583400019292465	6.16281696570662e-44
ATP2B2	0.492083206775681	7.52893211587661e-30
ATP2B3	0.561835595853508	3.29012766601459e-40
ATP2B4	-0.0787922207332076	0.0889812859622041
ATP2C1	0.284701960465427	3.70176323703008e-10
ATP4A	-0.194005870405014	2.42745729632562e-05
ATP4B	-0.296361227540575	6.37685731041819e-11
ATP5A1	0.663863586440014	1.17345489587243e-60
ATP5B	NA	2.46163793727384e-72
ATP5C1	0.725065803865349	2.42533588249743e-77
ATP5D	-0.507619207019027	5.92407828196496e-32
ATP5E	0.0497302424071997	0.283512033673054
ATP5F1	0.737938622956732	1.93149440716397e-81
ATP5G1	0.573872445058411	2.95575464215618e-42
ATP5G2	-0.436056100814663	4.2585554909589e-23
ATP5G3	0.602783979671753	1.56084744137545e-47
ATP5H	0.656495248696987	6.54053821110964e-59
ATP5I	-0.248281873088803	5.43705571312834e-08
ATP5J	0.663907562833849	1.14523736416989e-60
ATP5J2	0.363361627078786	5.05684654438935e-16
ATP5L	0.670115325799048	3.53546573797198e-62
ATP5L2	0.470657788478315	4.04819738403201e-27
ATP5O	0.448091815240836	1.91477989445994e-24
ATP5S	0.0851454589596058	0.066000913547735
ATP6AP1	0.472599277553397	2.33181534412226e-27
ATP6AP2	0.74561972312418	5.28339639918151e-84
ATP6V0A1	0.0298435053980326	0.520004451613331
ATP6V0A2	0.105375679701767	0.0227606307776978
ATP6V0A4	NA	2.3384382728896e-08
ATP6V0B	NA	3.18673939693242e-67
ATP6V0C	0.163220091145565	0.000397797381793564
ATP6V0D1	0.418161781664748	3.4286066820564e-21
ATP6V0D2	-0.132060935181481	0.0042532302500102
ATP6V0E	-0.328998359382867	2.99296184468857e-13
ATP6V0E2L	0.0374388737848088	0.419565282290354
ATP6V1A	0.764392788203017	1.12525349829287e-90
ATP6V1B1	-0.533627845468674	9.96931130818885e-36
ATP6V1B2	0.751055614624346	7.12231746756976e-86
ATP6V1C1	0.819098149271951	2.66833103272695e-114
ATP6V1C2	-0.318104035168779	1.92874606612881e-12
ATP6V1D	0.657576982177802	3.65043090543096e-59
ATP6V1E1	0.615978790408249	3.9882566086106e-50
ATP6V1E2	0.0281585340114282	0.543850478986919
ATP6V1F	0.66264814752581	2.29572455999028e-60
ATP6V1G1	0.658071887618844	2.79332169096537e-59
ATP6V1G2	0.522664129798428	4.25962158532609e-34
ATP6V1G3	-0.299658467086174	3.82150931533265e-11
ATP6V1H	0.595449887496205	3.82701737651682e-46
ATP7A	-0.0639916008191041	0.167408309172606
ATP7B	-0.0470970493967212	0.309814235260771
ATP8A1	-0.0693555649748107	0.134504582095532
ATP8A2	0.635044677297003	4.2675517996377e-54
ATP8B1	0.363431368838877	4.98772054471355e-16
ATP8B2	0.165911089190348	0.000317305832351458
ATP8B3	-0.238102549574454	1.92209755214093e-07
ATP8B4	0.387380836670287	3.60605710565583e-18
ATP9A	0.599887890606119	5.57617023066031e-47
ATP9B	-0.581720375958731	1.23064687857083e-43
ATPAF1	0.546894370247643	8.7882238735564e-38
ATPAF2	-0.295348847504999	7.45274160250243e-11
ATPBD1B	0.417249701535005	4.2583661234442e-21
ATPBD1C	0.645300820219543	2.37931822827984e-56
ATPBD3	-0.440102124995536	1.5218724811232e-23
ATPBD4	0.365777829159275	3.13278352079829e-16
ATPIF1	0.596649352629194	2.28063595701212e-46
ATR	0.443253547395257	6.76278346356925e-24
ATRN	0.342770246239035	2.54625354706831e-14
ATRNL1	0.680874893924568	6.9462050364391e-65
ATRX	0.467870366767029	8.88267692373732e-27
ATXN1	0.694581276249156	1.6615534363574e-68
ATXN10	0.593315728120363	9.56131328850604e-46
ATXN2	-0.138123402560037	0.00277863318074006
ATXN2L	0.403564383653827	1.01732627821021e-19
ATXN3	0.552787055105635	1.00332382215972e-38
ATXN3L	-0.391907875709781	1.3556064951481e-18
ATXN7	0.552376432481241	1.16875548777793e-38
ATXN7L1	-0.0596262384014266	0.198364441560247
ATXN7L2	-0.575809382300899	1.35955987986757e-42
ATXN7L3	-0.316577283389818	2.4893344439843e-12
ATXN7L4	0.381080754494534	1.37242245593739e-17
AUH	0.621781309289058	2.63834347730116e-51
AUP1	-0.522769811094153	4.11087819539572e-34
AURKA	0.11686446640331	0.0114923716395396
AURKAIP1	0.0248554819111716	0.592114204237543
AURKB	0.147432549304866	0.00139839474807465
AURKC	0.440294033312338	1.44888061483562e-23
AUTS2	-0.291730703745186	1.29459846802159e-10
AVEN	0.0223749165001861	0.629599533512398
AVIL	0.254492548585595	2.44735591398482e-08
AVP	-0.584273162156668	4.29489533638002e-44
AVPI1	0.213792149037251	3.13590123792108e-06
AVPR1A	0.392311037388925	1.24157864157126e-18
AVPR1B	-0.556531439056981	2.47037246893479e-39
AVPR2	-0.730835113768971	3.77643233429229e-79
AXIN1	-0.467168181574038	1.08149338112537e-26
AXIN2	0.343759406279318	2.12306705979296e-14
AXL	-0.545309129797931	1.5641015240365e-37
AXUD1	-0.441335410229163	1.10908489001212e-23
AYTL1	-0.106189622883661	0.0217262542200945
AYTL2	-0.276226633431439	1.26451034725665e-09
AZGP1	-0.249384573538118	4.72590956819748e-08
AZI1	-0.492655178703595	6.32652726981786e-30
AZI2	0.36966308511999	1.43828133314447e-16
AZIN1	0.76158049198692	1.22995287721656e-89
AZU1	-0.29163371211766	1.31376427761334e-10
B2M	-0.250804587780775	3.94150562308571e-08
B3GALNT2	0.116366090743615	0.0118524315403019
B3GALT1	-0.295422819138065	7.36847715540817e-11
B3GALT2	0.634953217782127	4.46574212438489e-54
B3GALT3	0.760560768875941	2.90363917123894e-89
B3GALT4	-0.337952293186102	6.11495642596674e-14
B3GALT5	-0.425550527144283	5.78003027919123e-22
B3GALT6	0.483145705631367	1.09452958501159e-28
B3GALTL	0.195341580555568	2.12746147450239e-05
B3GAT1	-0.133371549684295	0.00388478208030905
B3GAT2	0.477679759309173	5.4137323022442e-28
B3GAT3	-0.358012510518702	1.43887711342177e-15
B3GNT1	0.542190667672563	4.81840171035887e-37
B3GNT2	0.6682363885087	1.02206590891879e-61
B3GNT3	0.0571655154342268	0.217555228830755
B3GNT4	0.377231390632828	3.06199763998269e-17
B3GNT5	-0.116344802550913	0.0118680312000304
B3GNT6	-0.101151513151834	0.0288409997165215
B3GNT7	0.0381213271110401	0.41113389618115
B3GNT8	-0.160671894076322	0.000491191361786909
B3GNTL1	-0.270414832730452	2.86668028439473e-09
B4GALNT1	-0.644504804119459	3.58484170929792e-56
B4GALNT2	-0.180769698675349	8.55104021214614e-05
B4GALNT3	-0.646311014858919	1.41179472310422e-56
B4GALNT4	-0.384439409861298	6.7546407603623e-18
B4GALT1	-0.584977140804581	3.20747942790619e-44
B4GALT2	-0.421142500740125	1.6807366733582e-21
B4GALT3	0.317316822388739	2.20033124920021e-12
B4GALT4	-0.572622732410464	4.8650586397426e-42
B4GALT5	0.58708871393113	1.33045671502321e-44
B4GALT6	0.677170359978627	6.11928801220793e-64
B4GALT7	-0.664150948289022	1.00082661529331e-60
BAALC	0.199441962959615	1.4111074116708e-05
BAAT	0.0985630645851607	0.0332174614389722
BACE1	0.449409128374712	1.35328023556397e-24
BACE2	-0.335192210356014	1.00322780114345e-13
BACH1	-0.043508435216356	0.348167447689003
BACH2	-0.0130195771754301	0.77900700242691
BAD	-0.22760966128567	6.66435999841372e-07
BAG1	0.326004740805044	5.03158459147795e-13
BAG2	0.67419833449918	3.42634670945464e-63
BAG3	-0.291780868594368	1.28479290898875e-10
BAG4	0.53697152013956	3.08572637262392e-36
BAG5	-0.487369318805379	3.11982237350237e-29
BAGE	-0.118272898141826	0.0105265991039468
BAGE2	-0.133445491806296	0.00386488310002545
BAGE3	-0.155352623397613	0.00075530345712134
BAGE4	-0.14089737474408	0.00227400862795539
BAGE5	-0.157264838653936	0.000648057810404179
BAHCC1	0.0755911426637626	0.102785808009363
BAHD1	0.0172728448787011	0.709671908134025
BAI1	-0.355857176213093	2.18076032871681e-15
BAI2	-0.0516893079411746	0.264950215915841
BAI3	0.629624220669017	6.12675469819968e-53
BAIAP2	-0.399363580397144	2.61763761372967e-19
BAIAP2L1	-0.0844540080429205	0.0682376518925762
BAIAP2L2	-0.0672374346289347	0.146846319912481
BAIAP3	-0.105688297581127	0.0223584107030845
BAK1	-0.509602087313424	3.13485786893469e-32
BAMBI	-0.325616528467207	5.37996559820103e-13
BANF1	-0.121441895241532	0.00861215455726915
BANK1	-0.319473459494124	1.53231159370708e-12
BANP	-0.286510861535894	2.83262128470343e-10
BAP1	-0.349240712442726	7.66357001529312e-15
BAPX1	0.0818911083652598	0.077076041328071
BARD1	-0.00227554035682045	0.960884932625829
BARHL1	0.245411609804751	7.80680209525963e-08
BARHL2	-0.0795571320018102	0.085913486031585
BARX1	-0.187370765622133	4.6132025254463e-05
BARX2	-0.220044877384915	1.57528132653395e-06
BASP1	0.603773135490049	1.00737953747498e-47
BAT1	-0.476034705216615	8.70987677244391e-28
BAT2	-0.460133134854952	7.57875584544339e-26
BAT2D1	0.200865098849335	1.22128043882102e-05
BAT3	-0.405593163191628	6.41410021671674e-20
BAT4	-0.241515120877224	1.26660110622922e-07
BAT5	0.167940363081741	0.000266956569383709
BATF	-0.155758554386943	0.000731249765768401
BATF2	-0.48037632304859	2.46915659591885e-28
BAX	-0.774237229433906	1.98550092421928e-94
BAZ1A	-0.125431889607473	0.00664624653619353
BAZ1B	-0.571653753501805	7.14915204161364e-42
BAZ2A	-0.641428843549907	1.72746659503966e-55
BAZ2B	-0.283428196720575	4.46424589365395e-10
BBC3	-0.541399131511878	6.39909986515251e-37
BBOX1	-0.31624997048364	2.62879492520819e-12
BBS1	-0.171140798798105	0.000202463588135281
BBS10	0.425504365348545	5.84547955558754e-22
BBS2	-0.381806717573161	1.17825741389467e-17
BBS4	0.218693382914528	1.83119191197638e-06
BBS5	0.206899885359365	6.54318249512816e-06
BBS7	0.588547605324014	7.21640892900116e-45
BBX	-0.25006813261207	4.33113650564627e-08
BCAM	-0.502705690411425	2.81697940624948e-31
BCAN	-0.498824434223042	9.48354480178176e-31
BCAP29	0.714866441611468	2.95224678228e-74
BCAP31	0.492513199655283	6.60597186187149e-30
BCAR1	-0.389276589700415	2.39828371163372e-18
BCAR3	-0.342569873786029	2.64154378958879e-14
BCAS1	-0.284949432170685	3.56909360064506e-10
BCAS2	0.734981010120257	1.77353950696486e-80
BCAS3	-0.258101534917778	1.52405793710288e-08
BCAS4	0.598864284836522	8.71838366395653e-47
BCAT1	0.763819185138114	1.8376839830382e-90
BCAT2	-0.601779834226182	2.43069768567417e-47
BCCIP	0.706899468861143	6.12920102844584e-72
BCDIN3	-0.477433313509285	5.81441668274347e-28
BCDO2	0.428312199129941	2.93768725953867e-22
BCHE	0.315893985773399	2.78914452124878e-12
BCKDHA	-0.336726035772241	7.62399519007366e-14
BCKDHB	-0.157721646536849	0.000624618177986703
BCKDK	-0.0167259413458957	0.718467876472692
BCL10	0.301780895990627	2.73900141345761e-11
BCL11A	0.395826028139162	5.74181776595602e-19
BCL11B	0.445657854147119	3.62158274269856e-24
BCL2	-0.362157632071961	6.40981759963632e-16
BCL2A1	-0.141310599521363	0.00220645222530835
BCL2L1	-0.605598999261974	4.47109379255628e-48
BCL2L10	0.473724170997103	1.69116813999823e-27
BCL2L11	0.0138260580149382	0.765705333822578
BCL2L12	-0.355882828387588	2.17003506863255e-15
BCL2L13	0.310086320174079	7.2471274999793e-12
BCL2L14	-0.0997629140689842	0.0311229687278387
BCL2L2	0.56871692532669	2.27791092733176e-41
BCL3	-0.585721692257913	2.35358956456126e-44
BCL6	-0.30048874029934	3.35577345994361e-11
BCL6B	-0.41868473133102	3.02705415066097e-21
BCL7A	-0.135382544194724	0.00337538572387461
BCL7B	-0.205714205571906	7.40754398740231e-06
BCL7C	-0.607106309446282	2.27749580862471e-48
BCL9	-0.505472969871355	1.1742483573953e-31
BCL9L	-0.625515668792504	4.45733717898571e-52
BCLAF1	0.216916559057087	2.22872088128482e-06
BCMO1	0.154273820017855	0.00082283346244817
BCOR	0.534159312022214	8.28117754521292e-36
BCORL1	-0.469943366328401	4.95486645138327e-27
BCORL2	-0.012597768977176	0.785990141046336
BCR	0.0284096445130942	0.54026262222279
BCS1L	0.349976506769314	6.67366536226795e-15
BDH1	0.405073050617743	7.22143152012584e-20
BDH2	-0.399019152062362	2.82686028558774e-19
BDH2P1	-0.420163875267805	2.12565954082786e-21
BDKRB1	-0.570065767572823	1.33972086271905e-41
BDKRB2	-0.298755772778753	4.39942559745832e-11
BDNF	0.550180510167981	2.63411097257178e-38
BDP1	0.5844990522613	3.91113482202751e-44
BECN1	0.614284498787097	8.72079550689257e-50
BET1	0.557815321355108	1.5215138191988e-39
BET1L	-0.611195808024151	3.58659490716769e-49
BET3L	-0.633179490539315	1.07380287804867e-53
BEX1	0.588213957952587	8.30234530378656e-45
BEX2	0.573108650867396	4.00912017581042e-42
BEXL1	0.641044728431015	2.09963617488993e-55
BFAR	0.600590046988594	4.10001424362082e-47
BFSP1	0.331776757994038	1.83860906436455e-13
BFSP2	-0.702060220154733	1.43614375729291e-70
BGLAP	-0.180143471600511	9.05651970635156e-05
BGN	-0.72112720747891	3.91343748640466e-76
BHLHB2	0.311193498842184	6.05070656655462e-12
BHLHB3	-0.164241425320836	0.000365236933432667
BHLHB4	-0.639301776297344	5.07126447752935e-55
BHLHB5	-0.583263681525637	6.51965116915708e-44
BHLHB8	-0.524040781859422	2.67833041720537e-34
BHLHB9	0.731238913877701	2.81063292352846e-79
BHMT	0.0539337425469666	0.244731620846883
BHMT2	-0.25955669085011	1.25653536179197e-08
BICC1	-0.419544689971425	2.46521051460277e-21
BICD1	0.624251871613681	8.15826256764325e-52
BICD2	0.0406079976297064	0.381271645199773
BID	0.609918708178067	6.4067192793638e-49
BIK	0.0539932116891181	0.244210999676854
BIN1	-0.0321735309037785	0.487938019709911
BIN2	-0.3936827966021	9.19905600467045e-19
BIN3	-0.322089374232785	9.84104970612526e-13
BIRC1	-0.26658167891606	4.86681681119346e-09
BIRC2	0.217134868191157	2.17576022596643e-06
BIRC3	0.10405435883586	0.0245306487320884
BIRC4	0.749414772568523	2.64395504568764e-85
BIRC5	0.0813090530712318	0.079207697223985
BIRC6	0.588862089319032	6.32227561915517e-45
BIRC7	-0.168657621046777	0.000251022441393004
BIRC8	0.237019079316611	2.1913682163381e-07
BIVM	0.252187463810405	3.29942219673151e-08
BLCAP	0.694559171312078	1.68468470542434e-68
BLK	-0.595110851579712	4.42824434591212e-46
BLM	0.184276890914017	6.17706304633179e-05
BLMH	0.166325098068292	0.000306364741649197
BLNK	-0.0156469099446276	0.735930673215242
BLOC1S1	-0.563307282454429	1.86842751248526e-40
BLOC1S2	0.285186659306405	3.44626607557788e-10
BLOC1S3	-0.380370051010019	1.59287884074157e-17
BLR1	0.167224542928184	0.000283797083074357
BLVRA	0.568716204200425	2.27855595029362e-41
BLVRB	-0.190503809555427	3.4160024678965e-05
BLZF1	0.672553555239591	8.81265968045119e-63
BMF	-0.307514390969098	1.09883024438747e-11
BMI1	0.254675415554764	2.38973622571519e-08
BMP1	-0.488366301698028	2.31392621111216e-29
BMP10	0.168418507213633	0.000256232900568421
BMP15	0.185486541780166	5.51389062772696e-05
BMP2	0.441289893695719	1.12213797921103e-23
BMP2K	0.513943804880613	7.66719267727083e-33
BMP2KL	-0.104044650347569	0.0245440820275362
BMP3	0.317685367170344	2.06882573945018e-12
BMP4	-0.417840571996379	3.70082752084922e-21
BMP5	-0.289228889349826	1.88794639244868e-10
BMP6	-0.459388800149816	9.2879696131096e-26
BMP7	-0.479905515032423	2.83331619379226e-28
BMP8A	-0.414475358192035	8.19952223521326e-21
BMP8B	0.103266067239992	0.0256422707502009
BMPER	0.317781933165433	2.03565926046419e-12
BMPR1A	0.196061985040564	1.9806216143372e-05
BMPR1B	-0.460636689442423	6.60272122116269e-26
BMPR2	0.636649705109801	1.91918610527492e-54
BMS1L	0.54736291767904	7.40705400236194e-38
BMX	-0.329825266795142	2.59027579387779e-13
BNC1	-0.190619030718009	3.37815097828566e-05
BNC2	-0.545228910819572	1.6102705109697e-37
BNIP1	-0.412788854129891	1.21750752079867e-20
BNIP2	-0.263196011113036	7.71393072849061e-09
BNIP3	0.750537550604415	1.07882823886285e-85
BNIP3L	0.245991351352029	7.25934090084055e-08
BNIPL	-0.207355113517212	6.23760078802216e-06
BOC	-0.5770839807766	8.13261699089696e-43
BOK	-0.390564333537079	1.81519058810847e-18
BOLA1	0.361115359323665	7.8637609754126e-16
BOLA2	-0.0290153245390083	0.531657539819315
BOLA3	0.54249807633012	4.31480761301307e-37
BOLL	-0.31004237814755	7.29909660836424e-12
BOP1	-0.105649380170854	0.0224081445213623
BPESC1	-0.0603158608955328	0.193214485878778
BPGM	0.248902265698923	5.02514335954746e-08
BPHL	0.39830298818834	3.31601780753197e-19
BPI	-0.300395022997977	3.40543506744147e-11
BPIL1	-0.271325337576975	2.52490748689919e-09
BPIL2	-0.347753893811281	1.01234335517689e-14
BPIL3	0.15418771062582	0.000828457429558172
BPNT1	0.296978704781917	5.79666672986383e-11
BPY2	-0.136233854838393	0.00317863169311261
BPY2B	-0.0717957234500661	0.121295045801539
BPY2C	-0.0945657784757158	0.0410834724903401
BPY2IP1	-0.692923129764854	4.67093598539958e-68
BRAF	-0.027359532890346	0.555344586647033
BRAP	0.640302627470905	3.05848460528709e-55
BRCA1	-0.143031725193094	0.00194434413275457
BRCA2	0.226569642737846	7.51443599911386e-07
BRD1	-0.0180729831485764	0.696872585048521
BRD2	-0.187539580543935	4.53968482312096e-05
BRD3	-0.55071288636077	2.16428694629617e-38
BRD4	-0.385220908615303	5.72073698370966e-18
BRD7	-0.0376001668829263	0.417563491893201
BRD8	-0.233689462352193	3.26578390104299e-07
BRD9	-0.236581686823926	2.31006512584501e-07
BRDT	0.438872680078186	2.08355850071064e-23
BRE	0.599349644389307	7.05484473908462e-47
BRF1	-0.567348417280332	3.8934705453652e-41
BRF2	0.481234280083859	1.92058611298059e-28
BRI3	-0.550294950728965	2.52526295250593e-38
BRI3BP	0.693675682141175	2.92451035008246e-68
BRIP1	0.378545026859064	2.33125376011795e-17
BRMS1	-0.270796142117992	2.71840896888309e-09
BRMS1L	0.688509933791192	7.0698875570795e-67
BRP44	0.597084241962785	1.88936036896102e-46
BRP44L	0.352918183961755	3.82509753193528e-15
BRPF1	-0.390584967607802	1.80708844570076e-18
BRPF3	0.522108214600507	5.13430867868448e-34
BRRN1	0.151183976691777	0.00104836920395453
BRS3	-0.774884927250668	1.10729057113427e-94
BRSK1	-0.510713045035458	2.19059518925666e-32
BRSK2	-0.304930672367076	1.66247504581677e-11
BRUNOL4	0.480760461483562	2.20664301729382e-28
BRUNOL5	0.215755803659845	2.53168558642529e-06
BRUNOL6	-0.0707476732849765	0.126839027886728
BRWD1	0.436384867250007	3.91898477129593e-23
BRWD2	0.419974813007445	2.22412733635933e-21
BRWD3	-0.631390459082178	2.58663018775564e-53
BSCL2	0.465514314930624	1.71623300749765e-26
BSDC1	-0.27498970216542	1.50757337135399e-09
BSG	-0.583403103232142	6.15497356166454e-44
BSN	0.282709511495976	4.95975490432125e-10
BSND	0.0364988512666816	0.43134318656123
BSPRY	-0.0628424718365557	0.175182508725625
BST1	-0.259775015278884	1.22054422006717e-08
BST2	-0.446911432120014	2.6099085747423e-24
BTAF1	0.56831450729786	2.66750959586455e-41
BTBD1	0.7253060637397	2.04368489883276e-77
BTBD10	0.743307052141677	3.19323608700502e-83
BTBD11	-0.348652590755305	8.55715455735577e-15
BTBD12	0.0431426713598698	0.352238755117169
BTBD14A	-0.434912605850082	5.68168928941742e-23
BTBD14B	-0.0783184663924907	0.0909250617385522
BTBD15	0.587452955612756	1.14233801897591e-44
BTBD2	-0.640993008743012	2.15547987188367e-55
BTBD3	0.663856649528193	1.17796858335843e-60
BTBD4	-0.432622806003938	1.00876459954601e-22
BTBD5	0.576256115901414	1.13577311560643e-42
BTBD6	0.039144801219309	0.398679032027764
BTBD7	0.122385826869023	0.00810529249314431
BTBD8	0.133539462576218	0.00383972729779264
BTBD9	0.00468475727612556	0.919576100898283
BTC	0.197723107921706	1.67784006942344e-05
BTD	-0.521507288458935	6.28046755065409e-34
BTF3	0.442053114132014	9.22016724925101e-24
BTF3L4	0.775368964246834	7.14794238909201e-95
BTG1	-0.293641386377675	9.68081395597816e-11
BTG2	-0.598778482127436	9.05053954619098e-47
BTG3	-0.0206877946871423	0.655657470829631
BTG4	-0.0803663088875727	0.0827614702056367
BTK	-0.108578070863876	0.0189229008865226
BTLA	-0.00378422357056402	0.934997490371539
BTN1A1	-0.519176384371711	1.36704611815465e-33
BTN2A1	0.581322059870561	1.44912187031684e-43
BTN2A3	0.330273073405173	2.39486982357176e-13
BTN3A1	-0.542261259778727	4.69784046881562e-37
BTN3A2	-0.287678130589722	2.38095006806564e-10
BTN3A3	-0.10557931757877	0.0224979214502532
BTNL2	-0.312703513087024	4.7250563449109e-12
BTNL3	-0.351726505544682	4.79588948904481e-15
BTNL8	-0.168857773314604	0.00024673731269599
BTNL9	-0.469178952079955	6.14774036933747e-27
BTRC	0.480755061465209	2.21013471438352e-28
BUB1	0.234216103186109	3.06727476991438e-07
BUB1B	0.526238159888173	1.27147221773138e-34
BUB3	0.48276625137223	1.22413543097299e-28
BUD13	-0.0286363814522385	0.537033184687993
BUD31	0.589883119004478	4.11078502557515e-45
BVES	-0.0920435663323017	0.0468150771919355
BXDC1	0.431027711249195	1.50087564191927e-22
BXDC2	0.77847653769755	4.19191083704892e-96
BXDC5	0.813013292061111	2.70167147088446e-111
BYSL	0.651069436736076	1.17586968291981e-57
BZRAP1	-0.186588167737556	4.9689632148248e-05
BZRP	-0.513651913310848	8.43390850458446e-33
BZRPL1	-0.499825017371963	6.94557045891888e-31
BZW1	0.660196434365416	8.80407851860141e-60
BZW2	0.522250010820395	4.89561647856522e-34
C10orf10	NA	0.00376484014764214
C10orf104	-0.387376409200723	3.60948251811471e-18
C10orf105	-0.507067287156	7.06697631820993e-32
C10orf107	0.149170179213559	0.00122470796796393
C10orf108	0.0294528841551366	0.525484366240642
C10orf11	-0.568704612154949	2.28894952433352e-41
C10orf110	-0.216149915404923	2.42465193504221e-06
C10orf111	0.0171631462653917	0.711433169862833
C10orf112	-0.38491673173066	6.10319839777259e-18
C10orf114	-0.569009968031606	2.03022853818674e-41
C10orf116	-0.6598678727446	1.05317021082353e-59
C10orf118	0.0324935034408916	0.48361904152547
C10orf119	0.0153426118919389	0.740880504784281
C10orf12	0.446014216237317	3.29999746604944e-24
C10orf120	0.00102744449524766	0.982333275382762
C10orf121	-0.162167158082432	0.000434180245672319
C10orf122	-0.148468804983677	0.00129227422670856
C10orf125	0.0083751738041579	0.856754434704786
C10orf127	-0.03977615595681	0.391110162156567
C10orf128	-0.213999874485475	3.06598720780674e-06
C10orf129	-0.515130000821195	5.20010533813703e-33
C10orf13	-0.115465619093668	0.0125283410534093
C10orf130	-0.335125013855657	1.01533009082416e-13
C10orf132	-0.336753197430066	7.58691962867698e-14
C10orf136	0.266021656602448	5.25443183310137e-09
C10orf137	0.48777574295679	2.7623317491066e-29
C10orf18	-0.274452792679458	1.62668423929592e-09
C10orf21	0.16340965760212	0.000391556687786175
C10orf22	0.727778172408877	3.47296170234797e-78
C10orf26	-0.161362162973742	0.000464059202168516
C10orf27	-0.611643203820406	2.92513362450575e-49
C10orf28	-0.134640387299314	0.00355586115562467
C10orf30	-0.0455649927744736	0.325834217050452
C10orf32	0.568071292036763	2.93428650885986e-41
C10orf33	-0.576179751896354	1.17125523445131e-42
C10orf35	0.594666040010968	5.36117249333884e-46
C10orf37	-0.0257671705795138	0.57859838730347
C10orf38	-0.0666510472015769	0.150411148920009
C10orf39	0.119914449927941	0.00949233878809811
C10orf4	0.522225611826883	4.9358911648927e-34
C10orf40	-0.0740929796087274	0.109804977123634
C10orf42	0.0696172439469967	0.133037050363677
C10orf44	-0.30940198065777	8.09908321727732e-12
C10orf46	0.55834179173256	1.24651789223529e-39
C10orf47	-0.345922438970901	1.42353357324075e-14
C10orf49	-0.372506193494268	8.08216021885836e-17
C10orf53	0.0371418416598804	0.423266392966109
C10orf54	-0.436050805745934	4.26425560283153e-23
C10orf55	0.0347868885070273	0.453276770417354
C10orf56	-0.612785970060977	1.73522839551828e-49
C10orf57	0.478098876944947	4.79405382188257e-28
C10orf58	0.127828761665549	0.00566864681942195
C10orf59	-0.465866337637654	1.55589591241549e-26
C10orf6	0.588790830661016	6.51472310792869e-45
C10orf61	0.199012285073585	1.47372619490407e-05
C10orf62	-0.297769730507606	5.12815594219803e-11
C10orf63	-0.38227869501146	1.0667953463712e-17
C10orf64	0.13731732315057	0.00294330618276159
C10orf65	-0.566628690607778	5.15626975426159e-41
C10orf67	-0.219219504762718	1.72716154318447e-06
C10orf68	0.225151368648404	8.84296102658118e-07
C10orf7	0.776069730118565	3.78570819043026e-95
C10orf70	0.674157732652996	3.507446827156e-63
C10orf71	-0.011124545416416	0.810511195448538
C10orf72	0.167775417689192	0.000270752184086029
C10orf73	-0.367608710797767	2.17361179276514e-16
C10orf75	-0.266012327990324	5.26113550484881e-09
C10orf76	-0.559296087052692	8.67703718241273e-40
C10orf77	-0.355154926487078	2.49545240587611e-15
C10orf78	-0.0112573515587753	0.808292697542133
C10orf79	-0.43400780202448	7.1321243740751e-23
C10orf80	0.106963714287177	0.0207806072140348
C10orf81	0.0443942948981538	0.338431109146528
C10orf82	-0.228445677748296	6.04877697857687e-07
C10orf83	0.459447586433781	9.14014490700659e-26
C10orf84	0.218111603129489	1.9532103853836e-06
C10orf85	-0.323921294077535	7.19872390261179e-13
C10orf86	-0.0886528669010619	0.0555637971258309
C10orf87	-0.0987150347677557	0.0329456986376987
C10orf88	0.739265369662535	7.07413424878386e-82
C10orf89	0.71164582319637	2.60855309324986e-73
C10orf9	0.445283818580342	3.99240752752495e-24
C10orf90	-0.27455120083823	1.60418939121535e-09
C10orf91	-0.0945046768259623	0.0412149760741042
C10orf92	0.152183748737585	0.000969811756741455
C10orf93	-0.471881719953949	2.86032102535245e-27
C10orf95	-0.499658618927855	7.31531935460602e-31
C10orf96	NA	0.939808478246882
C10orf97	0.633147574172373	1.09083249092357e-53
C10orf99	-0.267425268460331	4.33478127403472e-09
C11orf1	-0.180090729786472	9.10035240203845e-05
C11orf10	-0.133584380779735	0.00382775523612597
C11orf11	0.245117232588776	8.09983516916464e-08
C11orf16	-0.22190173617252	1.27897242403167e-06
C11orf17	0.647971449379945	5.96085901782221e-57
C11orf2	-0.392625006854637	1.15936597998185e-18
C11orf24	0.214598551424559	2.87273075043182e-06
C11orf3	-0.401459076949435	1.63641619802424e-19
C11orf30	0.0148756964682573	0.74849630025335
C11orf31	0.612795394465019	1.72775620076474e-49
C11orf32	0.633667486847381	8.43998046376111e-54
C11orf35	-0.289157782365482	1.90819738669486e-10
C11orf36	-0.506689560671506	7.97234216486302e-32
C11orf37	0.146196173896807	0.00153546394938858
C11orf38	0.14877698646981	0.00126217421987667
C11orf39	-0.265867251200145	5.36646340319573e-09
C11orf40	0.186785118176318	4.87706718607914e-05
C11orf41	0.658473109694479	2.24769115894173e-59
C11orf42	-0.531676224198452	1.964797719417e-35
C11orf43	-0.479579870400611	3.11577284084337e-28
C11orf44	0.0844172036214778	0.0683584290056046
C11orf45	-0.140944098303411	0.00226627638615394
C11orf46	0.730500486921166	4.82179030170768e-79
C11orf47	0.039729966543042	0.391660928219927
C11orf48	-0.247065419484367	6.34142932173729e-08
C11orf49	0.321657637687323	1.05903126955838e-12
C11orf51	-0.108113296287569	0.0194422912200602
C11orf52	-0.323133900422224	8.23629057157653e-13
C11orf53	-0.540726232044191	8.1397327648222e-37
C11orf54	-0.0596332116194634	0.198311871112931
C11orf55	0.207244407460294	6.31063672291185e-06
C11orf56	0.0519957925516964	0.2621236180368
C11orf57	0.362564274584612	5.91722593159915e-16
C11orf58	0.297657188059728	5.2184625877214e-11
C11orf59	-0.060043283073034	0.195238214698387
C11orf60	0.494265777280569	3.86908851608427e-30
C11orf61	-0.0505412481901189	0.275724047162671
C11orf63	0.284301226217587	3.92683740830751e-10
C11orf64	0.226944222552973	7.19691910688539e-07
C11orf65	0.211004946441831	4.23461670275347e-06
C11orf66	-0.652609922040786	5.20879565340096e-58
C11orf67	-0.656251086319077	7.45822335813997e-59
C11orf68	-0.581112100209909	1.57934119552376e-43
C11orf69	0.456810956761002	1.87127302725807e-25
C11orf70	-0.375480728287776	4.39523165013657e-17
C11orf71	0.066983243918405	0.148383633529628
C11orf73	0.819612459541606	1.46903755380166e-114
C11orf74	0.710854069468551	4.43640218347663e-73
C11orf75	-0.0674465926538117	0.145590488861625
C11orf76	-0.170041437177209	0.000222762212799282
C11orf9	-0.192269398874516	2.87773346985769e-05
C12orf10	0.284230404103591	3.9679761362539e-10
C12orf11	0.362906521642339	5.53161079925333e-16
C12orf12	0.477646951954204	5.4654541958118e-28
C12orf22	0.707366076062175	4.50654589279905e-72
C12orf23	0.473402544339823	1.8540744029029e-27
C12orf24	0.684756790215199	6.86173574317785e-66
C12orf25	-0.752105597185786	3.0603220890052e-86
C12orf26	-0.440251162397886	1.46488065870412e-23
C12orf27	0.268956814027321	3.50945765699595e-09
C12orf28	-0.048886387879191	0.291771687410249
C12orf29	0.750261516431796	1.34540965829279e-85
C12orf30	0.642342763221471	1.08471194847974e-55
C12orf31	0.102469344270166	0.0268096466510608
C12orf32	0.557845130897735	1.50445043372367e-39
C12orf34	-0.447812525267579	2.06059109197359e-24
C12orf35	0.181256716163105	8.17642517981877e-05
C12orf36	-0.31854774401148	1.79041245916368e-12
C12orf37	-0.0195092236352209	0.674114352674493
C12orf38	-0.35953402079182	1.07081608806281e-15
C12orf39	0.0766135439984581	0.0982033627329856
C12orf4	0.58170326682643	1.23932139283894e-43
C12orf40	-0.268815741655199	3.57860078526616e-09
C12orf41	0.672621125237927	8.47821620945916e-63
C12orf42	0.219368244268051	1.69879327447457e-06
C12orf43	0.654351481971918	2.06282927212346e-58
C12orf44	-0.207747313828617	5.98528855946132e-06
C12orf45	0.0346984319893125	0.454426864851188
C12orf46	-0.454230702120674	3.75022370949052e-25
C12orf47	0.266163336734874	5.15363107862514e-09
C12orf48	0.415985927245295	5.74365154689102e-21
C12orf49	0.710967864684769	4.11084687394349e-73
C12orf5	0.785590134654416	5.3196131316071e-99
C12orf50	-0.0428086255161907	0.355983143248568
C12orf51	-0.0756231797301399	0.102639687765743
C12orf52	0.430109305541895	1.88487152333625e-22
C12orf53	-0.147598278415264	0.00138090167448415
C12orf54	0.150288700092085	0.00112365440001934
C12orf55	0.150493631971244	0.00110599438347188
C12orf56	-0.00435981187373051	0.925137530104116
C12orf57	0.247879733537476	5.72128205804039e-08
C12orf59	0.295763834937782	6.99186914153053e-11
C12orf60	0.0871666190912386	0.0598058458041703
C12orf61	-0.00638514247264807	0.890544141523624
C12orf62	0.488203307934881	2.42994291063291e-29
C12orf63	0.413916384659333	9.34972437583446e-21
C12orf9	0.158165322926829	0.000602607194893139
C13orf1	0.530068868155829	3.424187730595e-35
C13orf10	0.600161142708198	4.9476906371234e-47
C13orf12	0.716619284791207	8.90450951664559e-75
C13orf18	0.636695603793212	1.87569381801796e-54
C13orf21	0.478484749353893	4.28580369851277e-28
C13orf23	0.452266482955287	6.34125908873067e-25
C13orf24	0.504223953868086	1.74467451632591e-31
C13orf25	0.26504018187224	6.00712928661574e-09
C13orf26	0.0669145258807371	0.148801328202807
C13orf3	0.19907307250838	1.46470970696899e-05
C13orf7	0.535459635403367	5.25233331997447e-36
C13orf8	-0.325012481281582	5.96947692847193e-13
C14orf1	0.115701918001986	0.0123477565127396
C14orf10	0.488052300217029	2.54255321093534e-29
C14orf100	0.681019194172212	6.37758826658456e-65
C14orf101	0.568479862712665	2.50001133803607e-41
C14orf102	-0.265140162097991	5.92591039488362e-09
C14orf103	0.24083081064881	1.37778367427918e-07
C14orf104	0.701732535321304	1.77398767787974e-70
C14orf105	-0.333534278916519	1.34746534785567e-13
C14orf106	0.637187403155812	1.4668563858888e-54
C14orf108	0.279442438148341	7.97294883209172e-10
C14orf109	0.391260539797457	1.56061069573004e-18
C14orf11	0.636255397738057	2.33652499511495e-54
C14orf111	0.564669229920765	1.10398921921956e-40
C14orf112	0.598787900859196	9.01347333991187e-47
C14orf113	-0.177659526223352	0.000113520534320811
C14orf115	0.429651299887632	2.11109797005137e-22
C14orf118	0.210252272458154	4.58927668596645e-06
C14orf119	-0.258367190629812	1.47141830735219e-08
C14orf120	0.674912480784126	2.26915675576694e-63
C14orf121	-0.776857728691662	1.84736268647164e-95
C14orf122	0.578772388167549	4.10296198800732e-43
C14orf124	0.229541463768138	5.32420616866945e-07
C14orf125	-0.434914433923966	5.67907600931433e-23
C14orf126	0.569083008838371	1.97277105986121e-41
C14orf128	-0.0115748553877292	0.80299511960354
C14orf129	0.578684911719119	4.25142423172771e-43
C14orf130	0.43348195598166	8.13707510834675e-23
C14orf131	-0.259300942281186	1.30000399108176e-08
C14orf132	0.278184585936272	9.55599033139902e-10
C14orf133	-0.0586497744558853	0.205826555739884
C14orf135	0.263109150078003	7.80496143249096e-09
C14orf138	0.652824272861081	4.64909981974801e-58
C14orf139	-0.248834865719358	5.06839051115123e-08
C14orf140	-0.0469585635650998	0.311240625142551
C14orf142	0.579806101333628	2.69355182392164e-43
C14orf143	-0.159792379061437	0.000527899232432873
C14orf144	-0.371100259337528	1.07552292459181e-16
C14orf145	-0.0266800259571738	0.565211858274728
C14orf147	-0.00530696166046546	0.908938258357721
C14orf148	0.125815235184491	0.00648038646455989
C14orf149	0.0512995896433951	0.268574585707535
C14orf150	-0.471643641228375	3.06058982173964e-27
C14orf151	-0.164524601812821	0.000356659232798532
C14orf152	-0.438390539852792	2.35589278322788e-23
C14orf153	-0.0450292598363351	0.331560596056778
C14orf155	-0.596894605721066	2.05103889217197e-46
C14orf156	0.0977294578981296	0.0347424182850682
C14orf159	-0.333937628167719	1.2543523740816e-13
C14orf161	0.104561461300736	0.0238377607198773
C14orf162	0.267162860215742	4.49392078827247e-09
C14orf166	0.503455771305445	2.22392326965605e-31
C14orf166B	-0.0650501706500761	0.160478062683722
C14orf167	0.16554227691903	0.00032735849352103
C14orf168	0.56809878180799	2.9028549497931e-41
C14orf169	0.476963569134293	6.66105026025126e-28
C14orf172	-0.406830586256072	4.8336531982995e-20
C14orf173	-0.617398592553969	2.06281452032571e-50
C14orf174	0.568241853371962	2.74457861818074e-41
C14orf2	0.539163943908351	1.42005009267952e-36
C14orf21	0.0897060923149577	0.0527114844072137
C14orf22	0.205809924976597	7.33391162632669e-06
C14orf24	0.163440110650593	0.000390562689280006
C14orf25	-0.296889328186792	5.87734256240835e-11
C14orf28	0.368057936269077	1.98644326141546e-16
C14orf29	0.635761221273509	2.98876384037901e-54
C14orf30	0.0599400227600791	0.196008893692709
C14orf32	0.552614377785922	1.06985722272114e-38
C14orf34	-0.130343926926409	0.00478365619969126
C14orf37	0.463388997681924	3.09526712452566e-26
C14orf39	0.0687315989408619	0.138054187673553
C14orf4	0.334182656267388	1.20089681005953e-13
C14orf41	-0.535896596169207	4.50516482470477e-36
C14orf43	-0.311687655494906	5.5811882399809e-12
C14orf44	0.671924851945952	1.26250163236358e-62
C14orf45	-0.533756888607237	9.53047828999599e-36
C14orf46	0.396981192611438	4.44736404556681e-19
C14orf48	-0.111178125600018	0.0162346795724828
C14orf49	0.0704645419663758	0.12836996803994
C14orf50	-0.612121758492932	2.3511820446311e-49
C14orf54	0.143186406281369	0.00192224212098249
C14orf58	-0.443234714877533	6.79581339220845e-24
C14orf65	-0.0339392457686068	0.464364798006079
C14orf68	NA	8.8415004923581e-05
C14orf72	-0.195467995455494	2.10096839860857e-05
C14orf73	-0.566537790928507	5.34222862999579e-41
C14orf78	0.495895411704302	2.34623017202157e-30
C14orf79	-0.0406794798692886	0.380433321309266
C14orf8	-0.297958361184902	4.98020063021089e-11
C14orf80	-0.0344923888206043	0.45711214434467
C14orf82	-0.0922627799919378	0.0462916498786239
C14orf83	0.521074838332865	7.25871342410909e-34
C14orf86	-0.0487436354086448	0.293184730698489
C14orf91	0.0807258179180464	0.0813913609477937
C14orf92	0.590754838474286	2.84306919626309e-45
C14orf93	-0.619600604651587	7.37037928829106e-51
C14orf94	-0.451964178442055	6.87310475107007e-25
C15orf15	0.772046270169672	1.41097086437438e-93
C15orf17	0.559008947629183	9.67750491826159e-40
C15orf2	-0.348797348281529	8.328163556407e-15
C15orf20	-0.0661327431408155	0.153616498766797
C15orf21	0.276056362404452	1.29555521997629e-09
C15orf23	0.694528644554277	1.71715563221442e-68
C15orf24	0.628643217747844	9.86710626643192e-53
C15orf26	0.345046158551966	1.67438989339771e-14
C15orf27	-0.251416834660903	3.64358305921903e-08
C15orf28	-0.120320287775497	0.0092509986101289
C15orf29	0.129854028115428	0.00494557134152796
C15orf31	-0.336757801964995	7.58065199223536e-14
C15orf32	-0.321595892768577	1.07019307044696e-12
C15orf33	NA	0.712220723958383
C15orf34	0.0239441366102122	0.605767486343931
C15orf37	0.49798445587805	1.23077313520787e-30
C15orf38	0.0883558896537719	0.0563908471592321
C15orf39	-0.247423414647558	6.06118998167898e-08
C15orf40	0.440514704735955	1.3692125491965e-23
C15orf41	0.289657130053621	1.77033826405912e-10
C15orf42	0.386633584377106	4.23192429997849e-18
C15orf43	0.223258720307541	1.09706124241076e-06
C15orf44	0.11297097351351	0.0145816975142458
C15orf45	0.174196195039113	0.000154770866252872
C15orf48	-0.467615807936815	9.54015114117097e-27
C15orf49	-0.0332836131986566	0.473043318560972
C15orf5	0.152670186610797	0.000933588184742673
C15orf50	NA	0.457105777478698
C16orf24	0.112424964998839	0.0150687047358601
C16orf28	0.174694271888114	0.000148076371471643
C16orf3	-0.261302378199795	9.95254512534068e-09
C16orf30	-0.538349061173391	1.89613416395289e-36
C16orf33	0.260744302246456	1.07245737890222e-08
C16orf34	-0.107570437783437	0.0200646217059837
C16orf35	-0.626206999273658	3.19858352909824e-52
C16orf44	-0.00996448434926482	0.829952434939935
C16orf45	-0.021458191788537	0.643704185696823
C16orf46	0.60320446506004	1.29599250654009e-47
C16orf47	-0.0525021105993188	0.257499653609746
C16orf48	-0.402096408322016	1.41760767760644e-19
C16orf5	-0.417318530613237	4.18938204889447e-21
C16orf50	0.175837065544263	0.000133729472872878
C16orf51	0.319616333028672	1.49586399377884e-12
C16orf52	0.723630254817409	6.72074643229902e-77
C16orf53	-0.613926116330157	1.02839988681632e-49
C16orf54	0.038048630096613	0.412027232795284
C16orf55	-0.347893002420564	9.86378909593661e-15
C16orf56	-0.744953545418659	8.88879826171752e-84
C16orf57	0.481325206534482	1.87004342867039e-28
C16orf58	-0.273849110250863	1.7715339196753e-09
C16orf59	0.353980584353466	3.12407108714576e-15
C16orf60	0.247804693767872	5.77588469856115e-08
C16orf61	0.7134240476378	7.86248362417666e-74
C16orf63	0.455691608092766	2.53180330561937e-25
C16orf65	-0.204470862673323	8.43034953679187e-06
C16orf67	-0.543928391425919	2.57778568354978e-37
C16orf68	0.196199459627206	1.95371605541733e-05
C16orf69	0.531193092790039	2.3225468558497e-35
C16orf7	-0.489182032450169	1.81069686363834e-29
C16orf70	0.50455856265913	1.56934248088157e-31
C17orf13	-0.479616379638114	3.08276892561149e-28
C17orf25	0.65298336789864	4.27268392628504e-58
C17orf27	-0.398806192057087	2.96437302721463e-19
C17orf28	-0.61368545684929	1.14866918316043e-49
C17orf32	0.767099935598364	1.0904919331627e-91
C17orf37	-0.543231823501456	3.31383345557963e-37
C17orf38	-0.323205088085224	8.13676689686442e-13
C17orf39	0.486619775216785	3.90319248051677e-29
C17orf40	0.562495352501187	2.55388420524358e-40
C17orf41	0.21370435541536	3.16590587109872e-06
C17orf42	0.400153604924473	2.19363043898545e-19
C17orf44	-0.385655669818663	5.21470484478541e-18
C17orf45	-0.102197597697217	0.0272181425371107
C17orf46	-0.242036199346089	1.18779441564092e-07
C17orf47	-0.130694032086656	0.00467089035384162
C17orf48	0.108452926925466	0.0190615468332977
C17orf49	-0.200809936288457	1.2281622709739e-05
C17orf50	-0.709694413619174	9.62554820059017e-73
C17orf51	0.603737676756009	1.02334399035633e-47
C17orf53	-0.578366595352535	4.83802828105828e-43
C17orf54	-0.651795730016095	8.01482157300983e-58
C17orf55	-0.58065321818694	1.90571880321154e-43
C17orf56	-0.502595171376452	2.9166812824415e-31
C17orf57	0.155160797337891	0.00076692319678767
C17orf58	0.452505460503868	5.9497730933897e-25
C17orf59	-0.164839720443572	0.000347334907919219
C17orf60	-0.165031850769128	0.000341761854342932
C17orf61	-0.374835480469136	5.01880018166092e-17
C17orf62	-0.400112528017189	2.21390459183148e-19
C17orf63	-0.413859204874021	9.47599017185547e-21
C17orf64	-0.069897309596816	0.131480123888006
C17orf65	-0.505286482482849	1.2458883501594e-31
C17orf66	-0.39894152983377	2.87623917738463e-19
C17orf67	-0.130813450852346	0.00463297881876341
C17orf68	0.462472538764432	3.98646569021696e-26
C17orf69	0.523417184518346	3.30565234450127e-34
C17orf70	-0.230727597683959	4.63406187932598e-07
C17orf71	0.748488204273682	5.5203387346147e-85
C17orf72	0.347912936733831	9.82712111999079e-15
C17orf73	-0.136913013699794	0.00302920158742883
C17orf74	-0.177177880211212	0.000118562486520784
C17orf75	0.594020762711612	7.07093982821161e-46
C17orf76	0.35411184127212	3.04674009361823e-15
C17orf77	0.122267317207324	0.00816743242232337
C17orf78	0.0301017634723072	0.516397620717938
C17orf79	0.426176493087658	4.96073026170448e-22
C17orf80	0.634803651766013	4.80971662492762e-54
C17orf81	0.558149447819356	1.34074793919134e-39
C17orf82	-0.660092677991556	9.316817331701e-60
C17orf83	-0.369212108480823	1.57515121095325e-16
C18orf1	0.624698784391989	6.59022858728366e-52
C18orf10	0.593729856346862	8.0091286354381e-46
C18orf12	0.152323522895056	0.000959272549984834
C18orf15	-0.459568511699713	8.84333424963041e-26
C18orf16	-0.14859932482763	0.00127944666482395
C18orf17	0.283315809978461	4.53842446331244e-10
C18orf18	0.365702726875059	3.17995185286055e-16
C18orf19	0.567416123985222	3.79179372945277e-41
C18orf2	0.0312245429945411	0.50086848682773
C18orf20	NA	6.99592651868615e-08
C18orf21	0.459121746716219	9.98979468992061e-26
C18orf22	0.224008778319035	1.00744591465076e-06
C18orf24	0.429169952748106	2.3777321559277e-22
C18orf25	-0.448581608959009	1.68326224807855e-24
C18orf26	-0.733572648944404	5.04476304999523e-80
C18orf30	-0.0379899862035461	0.412748713234152
C18orf34	0.532165787895025	1.65799987535963e-35
C18orf37	0.662934840571024	1.9601805935825e-60
C18orf4	-0.321442533554436	1.09841645457968e-12
C18orf43	0.0103926981317792	0.822763319573801
C18orf45	-0.139238033729819	0.0025647335244374
C18orf49	0.146180191283563	0.0015373139344478
C18orf50	0.541648818757655	5.85175565177834e-37
C18orf51	0.0454744853622385	0.326797112670593
C18orf54	0.198161122134806	1.60565141868745e-05
C18orf55	0.569706228371504	1.5437072091205e-41
C18orf56	-0.150198159474704	0.00113153920347752
C18orf58	-0.226639536932253	7.45418630019324e-07
C18orf8	0.630568287676025	3.86688295911161e-53
C19orf10	0.485986492510062	4.7144658025754e-29
C19orf12	0.56850580646157	2.47469504439567e-41
C19orf15	-0.20093299533597	1.21286033342182e-05
C19orf16	-0.595734670115431	3.38510285344672e-46
C19orf18	-0.629701453479538	5.90072494016019e-53
C19orf19	-0.451919523399489	6.95531356007425e-25
C19orf2	0.175838746668838	0.000133709363692222
C19orf20	-0.667421520822819	1.61574964303578e-61
C19orf21	-0.725334605110858	2.00251334017951e-77
C19orf22	-0.471441272338578	3.24167189396332e-27
C19orf23	-0.620590210368344	4.62869187497307e-51
C19orf24	-0.255728614853117	2.08257328313427e-08
C19orf25	-0.539458399964122	1.27892937520315e-36
C19orf26	-0.688484744605218	7.17938073804783e-67
C19orf28	-0.437632128131928	2.85695136438058e-23
C19orf29	0.519670029408658	1.16001287648804e-33
C19orf30	0.511602524657078	1.64257234579295e-32
C19orf33	-0.362645094861407	5.82384952393048e-16
C19orf34	-0.433911782300652	7.30600804156101e-23
C19orf35	-0.573482482576421	3.45382205136291e-42
C19orf36	-0.683714107133097	1.2823381923299e-65
C19orf37	-0.535610994356847	4.98057284063769e-36
C19orf39	-0.514267441674221	6.89755772885979e-33
C19orf4	0.225054934301846	8.94104508834421e-07
C19orf40	-0.657460130011174	3.88824405237597e-59
C19orf41	-0.314835112165453	3.32472495828647e-12
C19orf42	0.435173787911052	5.32009483973353e-23
C19orf43	-0.481753791458781	1.64896857870344e-28
C19orf6	-0.335398533857241	9.6694468938303e-14
C19orf7	-0.631437659793179	2.52751110470188e-53
C1GALT1	0.614942707068379	6.43879042730586e-50
C1GALT1C1	0.343727356772783	2.13562874742126e-14
C1orf100	-0.0755292926572302	0.103068370814816
C1orf101	-0.0164194842066372	0.723413086511995
C1orf102	0.493334809856184	5.14266467631329e-30
C1orf103	0.390052290202402	2.02810470531279e-18
C1orf104	-0.624366584196132	7.72358117874974e-52
C1orf105	-0.453630534318472	4.40469540213178e-25
C1orf106	0.00269642206094324	0.953657729360427
C1orf107	0.224220562453514	9.83441943482636e-07
C1orf108	0.423143967757947	1.03719725958894e-21
C1orf109	0.612251620470058	2.21573048429875e-49
C1orf110	-0.0674207912946662	0.145744961277875
C1orf111	-0.258758240320301	1.39712185967839e-08
C1orf112	0.312152009697255	5.1725330214877e-12
C1orf113	-0.131239333433419	0.00450002595337473
C1orf114	0.570274624612029	1.23374292487922e-41
C1orf115	0.584045987035316	4.71847385358574e-44
C1orf116	-0.772727258124301	7.68837981145526e-94
C1orf117	-0.320738809251546	1.23754145022196e-12
C1orf118	0.252013193983576	3.37438670765376e-08
C1orf119	0.493840013415367	4.40730358393869e-30
C1orf121	0.174357938774861	0.000152566397658776
C1orf122	-0.257425895013642	1.66628310023601e-08
C1orf123	0.299961009789886	3.6449270273817e-11
C1orf124	0.286499871042771	2.83724707314264e-10
C1orf125	NA	9.51294125108607e-07
C1orf126	-0.109324358725947	0.0181142070521235
C1orf127	-0.426216583241485	4.91234969919736e-22
C1orf128	0.757240608172215	4.62112519614654e-88
C1orf129	0.294670076303359	8.27112199168853e-11
C1orf130	0.327696565934099	3.75414722310374e-13
C1orf131	0.392214306501158	1.26804490198407e-18
C1orf132	-0.45636077281477	2.1134857536626e-25
C1orf133	-0.0267640247889855	0.563987555201374
C1orf135	0.289635771160337	1.77603112877106e-10
C1orf137	-0.0676606414238336	0.144313795785908
C1orf14	-0.18423504108659	6.20130168957946e-05
C1orf141	-0.277354943863303	1.07631190847699e-09
C1orf142	0.323173706313625	8.18049421948798e-13
C1orf143	-0.13925650396835	0.00256131905329688
C1orf144	-0.492813953355439	6.02785866547215e-30
C1orf145	-0.258221594209611	1.50004624061354e-08
C1orf146	-0.0361427534141054	0.435854293052558
C1orf148	-0.0848582548976252	0.0669225527950899
C1orf149	0.72020243365141	7.46669350641697e-76
C1orf150	0.0430653551639341	0.353103190264443
C1orf151	0.421147090514641	1.67888340112866e-21
C1orf155	0.500288105319686	6.011107875916e-31
C1orf156	0.292538356170536	1.1452357947885e-10
C1orf157	-0.274055423846368	1.72067486870217e-09
[truncated: 15,385 more rows]
